# Supplementary material for: Transcriptome Analysis of Post-Mortem Brain Tissue Reveals Up-Regulation of the Complement Cascade in a Subgroup of Schizophrenia Patients
Source: Genes (Basel). 2021 Aug 13;12(8):1242. doi: 10.3390/genes12081242 (PMC8393670; doi:10.3390/genes12081242)
Supplement: Supplementary file 1 [file genes-12-01242-s001.zip]

Archive with 5 entries (5 files):
- Supplementary Information.pdf
- Table S1.xlsx
- Table S2.xlsx
- Table S3.xlsx
- Table S4.xlsx
