# Supplementary material for: Transcriptome Analysis of Post-Mortem Brain Tissue Reveals Up-Regulation of the Complement Cascade in a Subgroup of Schizophrenia Patients
Source: Genes (Basel). 2021 Aug 13;12(8):1242. doi: 10.3390/genes12081242 (PMC8393670; doi:10.3390/genes12081242)
Supplement: Supplementary file 1 [file genes-12-01242-s001.zip › Table S1.xlsx]

## Sheet: Sheet1
Table S1. Information for each individual sample used in this study
Sample #	Brain bank ID	Affection status	Age	Gender	PMI (hrs)	Brain region	Age of onset	Antipsychotic drugs	Brain pH	Average RIN	Brain Bank	Batch rep. 1	Batch rep. 2	Batch rep. 3	Inflammatory disease	Cause of death
S1	AN07790	Scz	59	M	26.67	BA 8		Clozapine 100 mg-once daily	No Info.	7	HBTRC	4	6	8	Colon Cancer	Natural and Cause of death-Colon Cancer
S2	AN08951	Scz	69	F	19.91	BA 8		Zyprexa 10 mg-once daily	No Info.	5.2	HBTRC	1	--	--	Coronary Artery Disease, Chronic Obstructive Pulmonary Disease and Non-insulin dependent Diabetes mellitus	Natural and Cause of death-Cardiac Arrest
S3	AN08082	Scz	58	F	20.9	BA 8		Haloperidol 5 mg every 6 hrs as needed	No Info.	5.8	HBTRC	2	3	--	Chronic Obtsructive Pulmonary Disorder, Hypertension, Seizure Disorder and Asthma	Natural and Cause of death-Myocardial Infarction
S4	AN12408	Scz	58	M	36.75	BA 8		Risperdal 2 mg-once daily	No Info.	7.2	HBTRC	4	5	--	Diabetes and Heart Disease	Natural and Cause of death-Atherosclerotic Heart disease
S5	AN12312	Scz	60	M	33.58	BA 8		Zyprexa 20 mg and Abiflify 2 mg-once daily/Thorazine, Haldol, Lithium Carbonate-unknown dosages	No Info.	6.3	HBTRC	5	6	--	Chronic Obstructive Pulmonary Disease, Hypertension and Diabetes (but questionable due to steroid use)	Natural and cause of death-Chronic Obstructive Pulmonary Disease
S6	AN12940	Scz	66	M	21.75	BA 8		Zyprexa 20 mg -once daily, FazaClo 25 mg-three times daily, Prochlorperazine and Geodon-unknown dosage	No Info.	7	HBTRC	2	4	--	Carcinoma of the gastroesophageal junction, Chronic Obstructive Pulmonary Disease, Coronary Heart Disease and Cerebrovascular Disease	Natural and Cause of death-Advanced metastatic cancer of gastroesophageal junction
S7	AN03019	Scz	47	F	31.85	BA 8		Invega 6 mg once daily and Risperidone 0.5 mg every 6 hours as needed	No Info.	5.4	HBTRC	1	6	--	Asthma and Hyperlipidemia	Natural and Cause of death-Dilated Cardiomyopathy
S8	AN19868	Scz	79	F	8.03	BA 8		No Info.	No Info.	8.6	HBTRC	4	6	--	Breast cancer and Emphysema	Natural and Cause of death-Respiratory Failure
S9	AN03098	Scz	32	M	38.43	BA 8		Risperdal 3 mg-twice daily, Abilify	No Info.	9.2	HBTRC	5	6	--	Hyperlipidemia	Suicide and Cause of death-Asphyxiation/suicide
S10	AN07617	Scz	77	M	25.33	BA 8		Zyprexa 25 mg, Haloperidol-2 mg, Risperidone 4 mg and Olanzapine 20 mg once daily	No Info.	7	HBTRC	5	6	--	Asthma, Hypertension and Hyperlipidemia	Natural and Cause of death-Aspiration Pneumonia
S11	AN08194	Scz	60	M	22.17	BA 8		Zyprexa 30 mg and Invega 3 mg -once daily	No Info.	6.1	HBTRC	2	4	--	Asthma, Hypertension and Coronary Artery Disease	Natural and Cause of death-Atherosclerotic Heart disease
S12	AN05617	Scz	70	F	36.52	BA 8		Mellaril 100 mg in the morning and 200 mg at night	No Info.	5.6	HBTRC	8	8	--	Hypertension and Uterine Cancer	Natural
S13	AN09659	Scz	64	F	18.5	BA 8		Zyprexa 20 mg-once daily	No Info.	5.3	HBTRC	5	6	--	Gastroesophageal Reflux, Emphysema, Chronic Obstructive Pulmonary Disease, Asthma and Osteoporosis	Natural and Acute respiratory failure
S14	AN12657	Scz	56	M	23.58	BA 8	30	Risperdal 2 mg and Zyprexa 10 mg-twice daily	No Info.	7.9	HBTRC	1	5	--	Emphysema	Natural
S15	AN11287	Scz	49	M	8.17	BA 8	16	Clozaril 100 mg- 1 pill in the a.m and 2 in the p.m., Fluphenazine 10 mg-twice daily	No Info.	7.9	HBTRC	1	4	--	Non-small cell lung carcinoma, Asthma and Chronic Obstructive Pulmonary Disease	Natural
S16	AN10450	Scz	65	F	30.33	BA 8	14	Zyprexa 5 mg-once daily	No Info.	6	HBTRC	1	4	--	Osteopenia, Hypertension, Peptic Ulcer Disease and Chronic Obstructive Pulmonary Disease	Natural and Chronic Obstructive Pulmonary Disease
S17	AN02738	Scz	85	F	12.8	BA 8		No Info.	No Info.	6.4	HBTRC	8	8	--	Myoblastoma	Natural
S18	AN13227	Scz	60	F	17.13	BA 8	20	Haloperidol 20 mg, Eskalith CR 450 mg-once daily	No Info.	8.2	HBTRC	1	4	--	Chonic Obstructive Pulmonary Diease and Hypertension	Natural
S19	AN00216	Scz	63	M	26.16	BA 8	20s	Navane 10 mg-twice daily	No Info.	6.4	HBTRC	2	4	--	Hypertension, Hyperlipidemia, Coronary Artery Disease and Gastroesphogeal Relux Disease	Natural
S20	AN18085	Scz	76	F	15.5	BA 8	27	Haloperidol 50 mg, Resperidone 0.25 mg-once daily	No Info.	8.2	HBTRC	8	--	--	Diabetic, Hypertension, Coronary Artery Disease, Fossamax and Acute Mylogenous Leukemia	Natural
C1	AN15948	Control	56	M	22.9	BA 8		None	No Info.	5.8	HBTRC	5	5	--	Hyperlipidemia	Natural and Cause of death-Cardiac Arrest
C2	AN10477	Control	46	F	28.83	BA 8		None	No Info.	6.3	HBTRC	7	8	--	Hypertension, Pancreatitis, Diabetes	Natural and Cause of death-Acute Dysrhythmia
C3	AN17188	Control	65	F	27.17	BA 8		None	No Info.	8.1	HBTRC	5	7	--	Borderline Hypertension	Natural
C4	AN01077	Control	58	F	19.38	BA 8		None	No Info.	6.7	HBTRC	6	--	--	Diabetes, , Chronic Obstructive Pulmonary Disease and Congestive Heart Failure	Natural
C5	AN02883	Control	58	M	27.05	BA 8		Treated for Depression	No Info.	7	HBTRC	7	7	8	None indicated	Accidental
C6	AN15717	Control	60	M	30.27	BA 8		None	No Info.	9	HBTRC	2	7	--	Coronary Artery Disease, Hypertension, and Hyperlipidemia	Natural
C7	AN04660	Control	66	M	23.23	BA 8		None	No Info.	5.6	HBTRC	6	6	--	Hypertension, Diabetes	Natural
C8	AN14913	Control	79	F	15	BA 8		None	No Info.	6	HBTRC	2	5	--	Hypertension, Diabetes, Asthma and Emphysema	Natural
C9	AN04122	Control	84	F	18.37	BA 8		None	No Info.	5.1	HBTRC	7	8	--	Pancreatic Cancer , Hypothyroidism, Diabetes, Hypertension and Osteoporsis	Natural and Chronic Obstructive Pulmonary Disease
C10	AN05874	Control	63	M	24.35	BA 8		None	No Info.	7	HBTRC	2	3	--	Heart Disease and Diabetes	Natural
C11	AN12916	Control	77	M	25.43	BA 8		None	No Info.	8.1	HBTRC	2	5	--	Heart Disease, Non-Insullin Independent Diabetes Mellitus, Hypertension	Natural and Cause of death-Cardiac Arrest
C12	AN15414	Control	59	M	22.6	BA 8		None	No Info.	9.1	HBTRC	1	7	--	Hypertension	Natural and Cause of death-Cardiopulmonary Arrest secondary to Abdominal Aortic Aneurysm
C13	AN12137	Control	31	M	32.92	BA 8		None	No Info.	7.2	HBTRC	1	4	--	Unknown	Accident
C14	AN03874	Control	71	F	24.62	BA 8		None	No Info.	6.7	HBTRC	2	7	--	Chronic Obstructive Pulmonary Disease, Atrial Fibriliation and Diabetes	Natural and Chronic Obstructive Pulmonary Disease
C15	AN11937	Control	63	F	23.5	BA 8		None	No Info.	8.3	HBTRC	2	4	--	Coronary Artery Disease	Natural
C16	AN01235	Control	52	M	7.83	BA 8		None	No Info.	6.9	HBTRC	2	5	--	Heart Disease	Natural
C17	AN12203	Control	75	F	16.67	BA 8		None	No Info.	5.4	HBTRC	2	7	--	Diabetes, Hypertension and Peripheal Neuropathy	Natural
C18	AN03389	Control	69	F	18.65	BA 8		None	No Info.	7.2	HBTRC	2	4	--	Hypertension and Coronary Artery Disease	Natural
C19	AN17166	Control	60	M	22.12	BA 8		None	No Info.	6.9	HBTRC	8	8	--	None	Natural
C20	AN04969	Control	60	F	21.67	BA 8		None	No Info.	7.4	HBTRC	2	3	--	Pulmonary Hypertension	Natural
C21	BBN_2347	Control	41	M	49	BA 11, 12		None	6.4	5.5	MRCE	6	7	--	No info.	Dilated cardiomyopathy
C22	BNN_2389	Control	37	F	46	BA 11, 12		None	6.2	6.7	MRCE	6	6	--	Bronchopneumonia	Multi-systemic failure, internal bleeding, liver failure
C23	BBN_2444	Control	37	M	63	BA 11, 12		None	6.4	6.1	MRCE	3	7	--	Coronary artery atherosclerosis	Ischaemic heart disease
C24	BBN_2501	Control	50	M	63	BA 11, 12		None	6.2	5.6	MRCE	6	6	--	No info.	Ischaemic heart disease
C25	BBN_2504	Control	70	M	96	BA 11, 12		None	6.3	5.5	MRCE	1	5	--	Chronic pulmonary emphysema	Coronary thrombosis, ischaemic heart disease
C26	BBN_2515	Control	69	M	35	BA 11, 12		None	6	5	MRCE	1	7	--	Diabetes mellitus Type 1	Ischaemic & hypertensive heart disease,
C27	BBN_2517	Control	36	M	41	BA 11, 12		None	6.4	6.4	MRCE	1	5	7	No info.	Cardiomegaly, ischaemic heart disease
C28	BBN_2525	Control	43	M	44	BA 11, 12		None	6.1	7.3	MRCE	3	3	--	coronary artery atherosclerosis	Ischaemic heart disease
C29	BBN_2530	Control	51	M	52	BA 11, 12		None	6.3	6.4	MRCE	2	7	--	Hypertension	Ischaemic heart disease
C30	BBN_2537	Control	43	M	53	BA 11, 12		None	6.3	5.5	MRCE	3	3	--	No info.	Sudden cardiac death
C31	BBN_2568	Control	42	F	86	BA 11, 12		None	6.04	7	MRCE	8	8	--	Bronchial asthma	Pulmonary congestion
C32	BBN-2580	Control	42	M	61	BA 11, 12		None	6.4	7.2	MRCE	1	5	--	Coronary artery atherosclerosis	Ischaemic heart disease
S21	BBN_2454	Scz	50	M	75	BA 11, 12		Flupentixol 30mg injection every 2 weeks	6.1	6.9	MRCE	6	8	--	No info.	Acute combined morphine, methadone, diazepam and alcohol toxicity
S22	BBN_2458	Scz	41	M	41	BA 11, 12		None	6.4	6	MRCE	7	--	--	No info.	External asphyxia by inhalation of helium (suicide)
S23	BBN_2460	Scz	42	M	46	BA 11, 12		Flupentixol 60mg injection monthly	6.4	6.4	MRCE	1	3	--	No info.	Suspension by ligature, increased alcohol intake
S24	BBN_2462	Scz	40	F	73	BA 11, 12		None	6.53	7.6	MRCE	7	7	8	No info.	Intra-cerebral haemorrhage (stroke), rupture of intra-cerebral artery, hypertension
S25	BBN_2496	Scz	69	M	67	BA 11, 12		None	6.1	6.7	MRCE	1	7	--	Chronic obstructive pulmonary disease	Hypertensive heart disease
S26	BBN_2562	Scz	36	M	50	BA 11, 12		Olanzapine, Amisulpride	6.3	5.7	MRCE	7	7	--	No info.	Cardiac arrhythmia, presumed drug toxicity
S27	SWED-001	SCZ	23	F	26	BA 8, 9		Risperidone	6.71	7.1	UMMC	1	4	--	No	Suicide
S28	SWED-002	Schizoaffective	27	M	19.53	BA 8, 9		Fluphenazine	6.635	7	UMMC	1	6	--	No	Suicide
S29	SWED-003	Scz	23	M	19	BA 8, 9		Loxapine	6.71	7	UMMC	6	6	--	No	Suicide
S30	SWED-004	Scz	35	F	15	BA 8, 9		Thioridizine	6.71	5.8	UMMC	2	4	--	Hypothyroidism	Suicide
S31	SWED-005	Scz	45	M	15	BA 8, 9		Thiothixene	6.7	7.2	UMMC	2	3	--	No	Suicide
S32	SWED-006	Scz	51	M	18	BA 8, 9		Trifluoperazine, Loxapine	6.76	7.7	UMMC	1	5	--	No	Suicide
S33	SWED-007	Scz	59	F	14.08	BA 8, 9		No Information	6.145	5.4	UMMC	7	8	--	No	Suicide
S34	SWED-008	Schizoaffective	41	F	26	BA 8, 9		Risperidone, Perphenazine	6.515	8.8	UMMC	2	4	--	No	Suicide
S35	SWED-009	Schizoaffective	41	F	74	BA 8, 9		Haloperidol	6.555	6.2	UMMC	1	4	--	Lupus, psoriasis, hypothyroidism	Suicide
S36	SWED-010	Schizoaffective	42	M	15	BA 8, 9		Quetiapine	6.05	5.9	UMMC	7	7	--	Hypertension, gastroesophogeal reflux disease	Suicide
S37	SWED-011	Scz	32	M	10	BA 8, 9		Haloperidol	6.78	10	UMMC	3	3	8	No	Suicide
S38	SWED-012	Schizoaffective	34	M	6	BA 8, 9		Thioridizine	6.945	9.3	UMMC	1	4	8	No	Suicide
S39	SWED-013	Scz	31	F	29	BA 8, 9		Haloperidol, Mesoridazine, Fluphenazine	6.055	6.7	UMMC	1	7	--	Coronary sclerotic heart disease	Myocardial infarct
S40	SWED-014	Scz	29	M	30	BA 8, 9		Molindone, Perphenazine, Haloperidol, Olanzapine	6.825	7	UMMC	1	4	--	Gastroesophogeal reflux disease?	Acute pulmonary thromboembolism
S41	SWED-015	Scz	26	M	17.45	BA 8, 9		Haloperidol, Olanzapine	6.31	7.3	UMMC	2	4	--	Hypertension, gastroesophogeal reflux disease	Hypertrophic cardiomyopathy
S42	SWED-016	Scz	43	F	20.83	BA 8, 9		Trifluoperzine	6.54	8.9	UMMC	4	--	--	Asthma	Malignant cerebral infarct
S43	SWED-017	Scz	43	M	16	BA 8, 9		Fluphenazine, Thiothixene	6.77	7.8	UMMC	2	4	--	No	Gun shot wound to abdomen
S44	SWED-018	Scz	47	M	16	BA 8, 9		Chlorpromazine, Perphenazine	6.62	6.8	UMMC	3	3	--	No	Pulmonary Disease
S45	SWED-019	Scz	64	F	25	BA 8, 9		Fluphenazine	6.67	7.6	UMMC	4	--	--	Asthma, pulmonary emphysema,	Heart disease
S46	SWED-020	Scz	45	F	6	BA 8, 9		Loxapine, Risperidone	6.58	8.5	UMMC	5	7	--	No info.	Heart disease
S47	SWED-021	Scz	39	F	6	BA 8, 9		Thioridizine, Risperidone	6.8	5.1	UMMC	5	7	--	No info.	Chronic ehanol abuse with severe hepatosteatosis & hepatomegaly
S48	SWED-022	Scz	44	M	21.15	BA 8, 9		Olanzapine	6.56	8.4	UMMC	2	4	--	Chronic obstructive pulmonary disease, hypertension	Dilated cardiomyopathy due to hypertensive cardiovascular disease
S49	SWED-023	Scz	48	F	18	BA 8, 9		Chlorpromazine	5.74	--	UMMC	--	--	--	No	Heart disease
S50	SWED-024	Scz	40	M	12	BA 8, 9		Quetiapine	6.465	6.9	UMMC	1	4	--	Chronic obstructive pulmonary disease, hypertension	Hypertensive atherosclerotic cardiovascular disease along with another condition of chronic obstructive pulmonary disease.
S51	SWED-025	Scz	34	M	19.2	BA 8, 9		Haloperidol	6.76	6.1	UMMC	1	4	--	No	Accidental overdose
S52	SWED-026	Scz	65	F	22.15	BA 8, 9		Olanzapine	6.55	9	UMMC	2	4	7	Hypertensive ateriosclerotic cardiovascular disease, chronic obstructive pulmonary disease	Dilated cardiomyopathy due to hypertensive arteriosclerotic
S53	SWED-027	Scz	58	M	24	BA 8, 9		Chlorpromazine, Quetiapine, Risperidone	5.895	6.1	UMMC	8	8	--	Arteriosclerotic heart disease, emphysema , bronchopneumonia	acute bronchopneumonia, severe coronary sclerotic heart disease
S54	BBN_16927	Scz	67	M	24	BA 8, 9		Stelazine	No info	7.6	LNDBB	1	4	--	No info.	Myocardial infarction
S55	BBN_17035	Scz	87	F	7	BA 8, 9		No info	No info	7.5	LNDBB	2	4	--	Bronchopneumonia	Bronchopneumonia
S56	BBN_00000	Scz	45	M	45	BA 8, 9		No info	No info	7.6	LNDBB	1	5	--	No info.	Intra-abdominal sepsis
S57	BBN_16682	Scz	75	F	50	BA 8, 9		Trifluoperazine	No info	6.9	LNDBB	7	7	--	No info.	Cerebrovascular accident (stroke)
S58	BBN_16685	Scz	35	M	67	BA 8, 9		Flupenthixol	No info	6.5	LNDBB	8	8	--	Bronchopneumonia	Bronchopneumonia
S59	BBN_16744	Scz	49	M	24	BA 8, 9		Chlorpromazine	No info	--	LNDBB	--	--	--	No info.	Myocardial infarction
S60	BBN_16735	Scz	34	F	23	BA 8, 9		No info	No info	6.8	LNDBB	1	7	--	Acute pulmonary oedema	Acute pulmonary oedema
S61	BBN_16743	Scz	49	F	100	BA 8, 9		No info	No info	7.6	LNDBB	1	3	--	Perforated duodenal ulcer	Perforated duodenal ulcer
S62	BBN_16753	Scz	70	F	100	BA 8, 9		Trifluoperazine	No info	5.4	LNDBB	5	--	--	Bronchopneumonia	Bronchopneumonia
S63	BBN_16817	Scz	87	M	48	BA 8, 9		Stelazine	No info	5.3	LNDBB	8	--	--	Bronchopneumonia	Bronchopneumonia
S64	BBN_16783	Scz	32	F	46	BA 8, 9		Chlorpromazine	No info	6.1	LNDBB	2	4	--	No info.	Pulmonary embolus
S65	BBN_16827	Scz	84	F	42	BA 8, 9		No info	No info	--	LNDBB	--	--	--	Bronchopneumonia	Bronchopneumonia
S66	BBN_16580	Scz	62	M	48	BA 8, 9		No info	No info	--	LNDBB	--	--	--	No info.	Ischaemic heart disease
S67	BBN_16617	Scz	51	M	44	BA 8, 9		No info	No info	5.6	LNDBB	4	8	--	No info.	Myocardial infarction
S68	BBN_16641	Scz	46	M	38	BA 8, 9		Sulpiride	No info	5.3	LNDBB	3	4	--	No info.	Multiple injuries
S69	BBN_16639	Scz	62	M	36	BA 8, 9		No info	No info	5.3	LNDBB	3	5	--	Pulmonary tuberculosis	Pulmonary tuberculosis
S70	BBN_16646	Scz	71	F	65	BA 8, 9		Chlorpromazine	No info	6.6	LNDBB	8	8	--	No info	Pulmonary embolus
S71	BBN_16624	Scz	31	M	27	BA 8, 9		Chlorpromazine	No info	--	LNDBB	--	--	--	No info.	Multiple organ failure
S72	BBN_16889	Scz	79	M	48	BA 8, 9		Promazine	No info	6.9	LNDBB	3	5	--	No info.	Cardiac arrest
S73	BBN_16866	Scz	76	F	97	BA 8, 9		Haloperidol	No info	5.1	LNDBB	3	7	--	Bronchopneumonia	Bronchopneumonia
C33	BBN_18401	Control	82	M	47	BA 8, 9		No info.	No info	5.9	LNDBB	5	5	--	No info.	Congestive cardiac failure, aortic stenosis
C34	BBN_16236	Control	89	F	41	BA 8, 9		No info.	No info	6.8	LNDBB	3	8	--	Infection	Aortic sclerosis
C35	BBN_4568	Control	90	F	50	BA 8, 9		No info.	No info	6.3	LNDBB	7	7	--	No info	No info
C36	BBN_16291	Control	81	M	18	BA 8, 9		No info.	No info	5.9	LNDBB	7	8	--	No info	No info.
C37	BBN_15719	Control	59	M	50	BA 8, 9		No info.	No info	--	LNDBB	--	--	--	No info	Non-smallcell lung cancer
C38	BBN_15765	Control	55	M	24	BA 8, 9		No info.	No info	--	LNDBB	--	--	--	No info	Syringomyelia
C39	BBN_15790	Control	40	M	40	BA 8, 9		No info.	No info	--	LNDBB	--	--	--	No info	CA liver, renal and respiratory failure
C40	BBN_15805	Control	52	F	44	BA 8, 9		No info.	No info	7.1	LNDBB	2	7	8	No info	Carcinoma of the lung
C41	BBN_15609	Control	68	F	9	BA 8, 9		No info.	No info	--	LNDBB	--	--	--	Systemic lupus erythematosus	Systemic lupus erythematosus
C42	BBN_15611	Control	60	M	35	BA 8, 9		No info.	No info	--	LNDBB	--	--	--	No info.	Cardiac arrest
C43	BBN_16429	Control	68	M	53	BA 8, 9		No info.	No info	--	LNDBB	--	--	--	No info.	Ischaemic heart disease
C44	BBN_15621	Control	61	M	53	BA 8, 9		No info.	No info	5.1	LNDBB	7	8	--	No info.	Cardiac arrest
C45	BBN_16253	Control	43	F	43	BA 8, 9		No info.	No info	6.3	LNDBB	7	--	--	Pneumonia	Severe obesity
C46	BBN_16507	Control	33	F	96	BA 8, 9		No info.	No info	5.4	LNDBB	7	7	--	No info.	Pulmonary embolus
C47	BBN_16432	Control	67	F	24	BA 8, 9		No info.	No info	--	LNDBB	--	--	--	No info.	Myocardial infarction
C48	BBN_16485	Control	76	F	63	BA 8, 9		No info.	No info	--	LNDBB	--	--	--	Bronchopneumonia	Bronchopneumonia
C49	BBN_16525	Control	77	F	29	BA 8, 9		No info.	No info	6.7	LNDBB	7	7	--	No info.	Pulmonary embolus
C50	BBN_16785	Control	37	M	27	BA 8, 9		No info.	No info	7.6	LNDBB	2	4	--	Acute necrotic pancreatitis	Acute necrotic pancreatitis
C51	BBN_16678	Control	49	M	44	BA 8, 9		No info.	No info	7.5	LNDBB	7	7	--	Pulmonary oedema	Pulmonary oedema
C52	BBN_16523	Control	49	M	32	BA 8, 9		No info.	No info	8.4	LNDBB	5	5	--	No info.	Coronary artery occlusion
