# Supplementary material for: Transcriptome Analysis of Post-Mortem Brain Tissue Reveals Up-Regulation of the Complement Cascade in a Subgroup of Schizophrenia Patients
Source: Genes (Basel). 2021 Aug 13;12(8):1242. doi: 10.3390/genes12081242 (PMC8393670; doi:10.3390/genes12081242)
Supplement: Supplementary file 1 [file genes-12-01242-s001.zip › Table S2.xlsx]

## Sheet: Sheet1
Table S2. List of genes tested for differential expression and differentially expressed genes (adj. p-value < 0.05)
Ensembl	baseMean	log2FoldChange	adj. p-value	gene_symbol	biotype
ENSG00000196565	77.6659	0.842843	5.1293e-06	HBG2	protein_coding
ENSG00000007908	86.0797	0.740027	0.000100781	SELE	protein_coding
ENSG00000187513	344.197	0.737753	0.000600036	GJA4	protein_coding
ENSG00000159167	172.778	0.708512	0.000792927	STC1	protein_coding
ENSG00000047457	747.886	0.721008	0.0012076	CP	protein_coding
ENSG00000152049	302.979	0.716597	0.0012076	KCNE4	protein_coding
ENSG00000225972	4942.52	0.683097	0.0012076	MTND1P23	pseudogene
ENSG00000112936	130.537	0.669178	0.00165705	C7	protein_coding
ENSG00000136244	49.2371	0.671668	0.00165705	IL6	protein_coding
ENSG00000144837	194.709	0.692859	0.00165705	PLA1A	protein_coding
ENSG00000156150	35.3695	0.696537	0.00165705	ALX3	protein_coding
ENSG00000197747	524.229	0.596731	0.00165705	S100A10	protein_coding
ENSG00000255633	103.992	0.698707	0.00165705	MTRNR2L9	protein_coding
ENSG00000116096	449.533	0.471124	0.00222248	SPR	protein_coding
ENSG00000159403	641.3	0.631802	0.00222248	C1R	protein_coding
ENSG00000102265	1155.46	0.660615	0.00405342	TIMP1	protein_coding
ENSG00000101187	976.725	0.640164	0.00436317	SLCO4A1	protein_coding
ENSG00000259940	16.3804	0.477115	0.0052192	CTD-3203P2.1	antisense
ENSG00000264868	6.76089	0.635078	0.00605804	CTB-167B5.2	lincRNA
ENSG00000001617	308.792	0.577369	0.00648938	SEMA3F	protein_coding
ENSG00000185885	642.973	0.570596	0.00648938	IFITM1	protein_coding
ENSG00000107438	282.419	0.628061	0.00748673	PDLIM1	protein_coding
ENSG00000138755	12.5991	0.545091	0.00785021	CXCL9	protein_coding
ENSG00000142748	21.0277	0.623163	0.00922139	FCN3	protein_coding
ENSG00000197905	72.286	0.572049	0.00922139	TEAD4	protein_coding
ENSG00000227619	29.807	0.604534	0.00922139	RP11-492E3.2	antisense
ENSG00000148773	11.0676	0.600613	0.0103514	MKI67	protein_coding
ENSG00000145779	60.0883	0.536968	0.0132544	TNFAIP8	protein_coding
ENSG00000181234	677.637	0.266221	0.013502	TMEM132C	protein_coding
ENSG00000188783	1216.77	0.489443	0.013502	PRELP	protein_coding
ENSG00000160862	378.046	0.576661	0.0137233	AZGP1	protein_coding
ENSG00000176046	1048.43	0.558208	0.0137233	NUPR1	protein_coding
ENSG00000165304	5.09233	0.578094	0.015791	MELK	protein_coding
ENSG00000008517	157.731	0.574811	0.0164624	IL32	protein_coding
ENSG00000175066	305.727	-0.370287	0.0194451	GK5	protein_coding
ENSG00000015520	12.1587	0.563508	0.0205202	NPC1L1	protein_coding
ENSG00000102359	25.452	0.572101	0.0205202	SRPX2	protein_coding
ENSG00000129654	120.401	0.581528	0.0205202	FOXJ1	protein_coding
ENSG00000162645	285.009	0.555902	0.0205202	GBP2	protein_coding
ENSG00000197245	80.7943	0.509338	0.0205202	FAM110D	protein_coding
ENSG00000182326	993.857	0.490197	0.0212013	C1S	protein_coding
ENSG00000268297	105.543	-0.507455	0.0212013	CLEC4GP1	pseudogene
ENSG00000234287	10.4034	0.578207	0.0223879	RP11-761N21.2	pseudogene
ENSG00000260552	6.95539	0.57803	0.0223879	RP11-49I11.1	antisense
ENSG00000163909	280.742	0.553267	0.0235529	HEYL	protein_coding
ENSG00000171056	121.426	0.492643	0.0235529	SOX7	protein_coding
ENSG00000083444	1822.26	0.384657	0.0238002	PLOD1	protein_coding
ENSG00000149257	738.229	0.557897	0.0252962	SERPINH1	protein_coding
ENSG00000176014	308.489	0.535468	0.0252962	TUBB6	protein_coding
ENSG00000213853	839.432	0.464542	0.0252962	EMP2	protein_coding
ENSG00000101057	8.96596	0.519722	0.0256151	MYBL2	protein_coding
ENSG00000198959	1995.15	0.539275	0.0256151	TGM2	protein_coding
ENSG00000230641	11.6853	0.460022	0.0256151	USP12-AS2	antisense
ENSG00000149131	1464.77	0.383122	0.0305978	SERPING1	protein_coding
ENSG00000185201	1702.56	0.552252	0.0311975	IFITM2	protein_coding
ENSG00000116183	42.9226	-0.344147	0.0334489	PAPPA2	protein_coding
ENSG00000125810	342.13	0.551976	0.0350991	CD93	protein_coding
ENSG00000100266	1769.31	0.174587	0.0369837	PACSIN2	protein_coding
ENSG00000100342	313.993	0.458979	0.0369837	APOL1	protein_coding
ENSG00000142632	49.5549	0.46365	0.0378009	ARHGEF19	protein_coding
ENSG00000131831	423.026	0.21718	0.0431747	RAI2	protein_coding
ENSG00000167105	6.41452	0.540842	0.0445641	TMEM92	protein_coding
ENSG00000000938	278.626	0.46124	0.0446771	FGR	protein_coding
ENSG00000166831	135.469	0.390916	0.0446771	RBPMS2	protein_coding
ENSG00000187498	915.298	0.539862	0.0446771	COL4A1	protein_coding
ENSG00000112378	428.901	0.468489	0.0454247	PERP	protein_coding
ENSG00000130303	997.401	0.459941	0.0454247	BST2	protein_coding
ENSG00000156587	1682.61	0.254394	0.0454247	UBE2L6	protein_coding
ENSG00000261716	235.347	0.463806	0.0454247	RP11-196G18.22	sense_overlapping
ENSG00000007312	18.0875	0.521422	0.047574	CD79B	protein_coding
ENSG00000204397	58.8198	0.439719	0.0489555	CARD16	protein_coding
ENSG00000213694	475.755	0.510696	0.0511145	S1PR3	protein_coding
ENSG00000269068	19.7588	0.524189	0.0511145	RP11-256I23.2	antisense
ENSG00000128645	52.0958	-0.530425	0.0524422	HOXD1	protein_coding
ENSG00000141527	25.5446	-0.451756	0.0524422	CARD14	protein_coding
ENSG00000205403	165.895	0.502326	0.0524422	CFI	protein_coding
ENSG00000267161	125.445	0.353273	0.0524422	AC005943.5	lincRNA
ENSG00000269430	30.0035	0.490351	0.0527779	LRRC3DN	protein_coding
ENSG00000115594	361.324	0.512199	0.0547399	IL1R1	protein_coding
ENSG00000128294	854.543	0.276898	0.0547639	TPST2	protein_coding
ENSG00000160447	132.514	0.448549	0.0547639	PKN3	protein_coding
ENSG00000177464	296.589	0.521125	0.0547639	GPR4	protein_coding
ENSG00000270571	5.7656	0.521608	0.0547639	RP11-355F16.1	antisense
ENSG00000105559	190.573	0.461659	0.0548311	PLEKHA4	protein_coding
ENSG00000139567	565.453	0.469146	0.0552359	ACVRL1	protein_coding
ENSG00000235437	853.377	0.198326	0.0554953	RP11-357C3.3	processed_transcript
ENSG00000171848	8.22895	0.509314	0.0561126	RRM2	protein_coding
ENSG00000177374	128.978	0.484371	0.0561126	HIC1	protein_coding
ENSG00000196616	116.415	0.520057	0.0561126	ADH1B	protein_coding
ENSG00000223969	18.202	0.471197	0.0561126	AC002456.2	antisense
ENSG00000106333	167.145	0.438773	0.0563944	PCOLCE	protein_coding
ENSG00000228208	4.8311	0.516028	0.056927	C1orf143	protein_coding
ENSG00000228549	8.18666	0.499265	0.056927	U1	lincRNA
ENSG00000160233	17.58	0.501803	0.057377	LRRC3	protein_coding
ENSG00000183508	37.6884	0.422389	0.0576341	FAM46C	protein_coding
ENSG00000112303	22.8508	0.499353	0.0579894	VNN2	protein_coding
ENSG00000130600	71.5159	0.511741	0.0598248	H19	processed_transcript
ENSG00000169248	30.5973	0.484992	0.0598248	CXCL11	protein_coding
ENSG00000237989	34.5045	0.480544	0.0598248	AP001046.5	lincRNA
ENSG00000202198	515.084	0.508289	0.0604974	RN7SK	misc_RNA
ENSG00000008226	59.9168	0.470932	0.060666	DLEC1	protein_coding
ENSG00000011422	112.632	0.479178	0.060666	PLAUR	protein_coding
ENSG00000055208	1925.7	0.266582	0.060666	TAB2	protein_coding
ENSG00000101868	320.336	0.231249	0.060666	POLA1	protein_coding
ENSG00000106211	5990.85	0.498848	0.060666	HSPB1	protein_coding
ENSG00000128342	34.0955	0.449262	0.060666	LIF	protein_coding
ENSG00000130589	176.789	0.441657	0.060666	HELZ2	protein_coding
ENSG00000137507	687.761	0.475242	0.060666	LRRC32	protein_coding
ENSG00000155962	244.915	0.35488	0.060666	CLIC2	protein_coding
ENSG00000160183	90.9813	0.513261	0.060666	TMPRSS3	protein_coding
ENSG00000163638	526.703	0.513724	0.060666	ADAMTS9	protein_coding
ENSG00000173281	123.306	0.393718	0.060666	PPP1R3B	protein_coding
ENSG00000174807	136.423	0.48419	0.060666	CD248	protein_coding
ENSG00000187908	35.794	-0.51103	0.060666	DMBT1	protein_coding
ENSG00000215417	5.6263	-0.4789	0.060666	MIR17HG	processed_transcript
ENSG00000267107	188.195	0.488457	0.060666	AC011526.1	lincRNA
ENSG00000269900	42.2206	0.480632	0.060666	RMRP	lincRNA
ENSG00000184557	521.253	0.499672	0.0607114	SOCS3	protein_coding
ENSG00000224892	14.1994	0.392649	0.0607114	RPS4XP16	pseudogene
ENSG00000138080	285.209	0.419877	0.0609389	EMILIN1	protein_coding
ENSG00000124491	183.167	0.466846	0.0616936	F13A1	protein_coding
ENSG00000138180	5.50625	0.504525	0.0616936	CEP55	protein_coding
ENSG00000160951	19.7927	0.504895	0.0616936	PTGER1	protein_coding
ENSG00000168404	136.369	0.470952	0.0616936	MLKL	protein_coding
ENSG00000175445	977.515	0.408332	0.0616936	LPL	protein_coding
ENSG00000183615	42.9446	0.495514	0.0618879	FAM167B	protein_coding
ENSG00000169245	29.6697	0.484291	0.0623158	CXCL10	protein_coding
ENSG00000102007	206.538	0.454724	0.0632011	PLP2	protein_coding
ENSG00000110852	160.346	0.479802	0.0632011	CLEC2B	protein_coding
ENSG00000126218	39.2893	0.426309	0.0632011	F10	protein_coding
ENSG00000130055	218.022	0.474902	0.0632011	GDPD2	protein_coding
ENSG00000142089	5834.95	0.478525	0.0632011	IFITM3	protein_coding
ENSG00000205929	26.5517	0.488602	0.0632011	C21orf62	protein_coding
ENSG00000235750	238.633	0.457523	0.0632011	KIAA0040	protein_coding
ENSG00000003436	158.683	0.446489	0.0635098	TFPI	protein_coding
ENSG00000060138	1009.5	0.488296	0.0635098	YBX3	protein_coding
ENSG00000108622	666.191	0.433031	0.0635098	ICAM2	protein_coding
ENSG00000122861	51.0119	0.415101	0.0635098	PLAU	protein_coding
ENSG00000123405	15.3063	0.497084	0.0635098	NFE2	protein_coding
ENSG00000131747	9.31755	0.488991	0.0635098	TOP2A	protein_coding
ENSG00000134470	67.9741	0.452645	0.0635098	IL15RA	protein_coding
ENSG00000171236	16.2784	0.498264	0.0635098	LRG1	protein_coding
ENSG00000229255	10.4915	-0.48927	0.0635098	RP11-407H12.8	antisense
ENSG00000251138	26.8905	-0.497049	0.0635098	RP11-81H3.2	lincRNA
ENSG00000254139	17.2431	0.463758	0.0635098	CTD-2339F6.1	lincRNA
ENSG00000254165	4.47276	-0.484509	0.0635098	RP11-503E24.2	antisense
ENSG00000269968	22.5184	0.42961	0.0635098	RP5-940J5.9	antisense
ENSG00000129451	38.0922	-0.465272	0.0640785	KLK10	protein_coding
ENSG00000090920	294.861	0.496449	0.0646123	FCGBP	protein_coding
ENSG00000224956	25.9677	-0.380544	0.0647421	RP11-206L10.1	pseudogene
ENSG00000158710	1748.61	0.438912	0.065132	TAGLN2	protein_coding
ENSG00000024422	948.375	0.352497	0.0652082	EHD2	protein_coding
ENSG00000111057	22.3869	0.480042	0.0654475	KRT18	protein_coding
ENSG00000127920	1034.92	0.443991	0.0654475	GNG11	protein_coding
ENSG00000142227	299.992	0.426936	0.0654475	EMP3	protein_coding
ENSG00000157927	264.027	0.277401	0.0654475	RADIL	protein_coding
ENSG00000162366	6.6624	0.494827	0.0654475	PDZK1IP1	protein_coding
ENSG00000163739	66.8265	0.489459	0.0654475	CXCL1	protein_coding
ENSG00000176124	62.5556	0.321084	0.0654475	DLEU1	protein_coding
ENSG00000203711	5.55862	0.47818	0.0654475	C6orf99	protein_coding
ENSG00000226637	10.9865	0.381443	0.0654475	RP6-206I17.3	lincRNA
ENSG00000234405	6.64538	-0.408651	0.0654475	LL0XNC01-250H12.3	antisense
ENSG00000244731	20.0271	0.465328	0.0654475	C4A	protein_coding
ENSG00000251450	67.6191	-0.346368	0.0654475	CTC-459I6.1	antisense
ENSG00000272993	128.83	0.434751	0.0654475	RP11-196G18.24	lincRNA
ENSG00000101670	36.0607	0.492575	0.0666825	LIPG	protein_coding
ENSG00000132470	1562.61	0.469827	0.0666825	ITGB4	protein_coding
ENSG00000137834	201.631	0.446537	0.0666825	SMAD6	protein_coding
ENSG00000114378	114.666	0.420196	0.0689556	HYAL1	protein_coding
ENSG00000164283	8.22741	0.490535	0.0689556	ESM1	protein_coding
ENSG00000142606	16.176	0.463125	0.0705515	MMEL1	protein_coding
ENSG00000154589	65.0225	0.443306	0.0705515	LY96	protein_coding
ENSG00000174576	252.374	0.445345	0.0705515	NPAS4	protein_coding
ENSG00000197019	314.686	0.379061	0.0705515	SERTAD1	protein_coding
ENSG00000113073	18.1072	-0.45031	0.0729036	SLC4A9	protein_coding
ENSG00000165507	1970.09	0.486419	0.0729648	C10orf10	protein_coding
ENSG00000163568	6.72225	0.444772	0.0735005	AIM2	protein_coding
ENSG00000226864	49.9602	0.469102	0.076293	ATE1-AS1	antisense
ENSG00000090060	4193.87	0.206857	0.0779813	PAPOLA	protein_coding
ENSG00000196569	677.85	0.327716	0.0805521	LAMA2	protein_coding
ENSG00000158578	34.0517	0.441242	0.0805583	ALAS2	protein_coding
ENSG00000211899	39.9355	0.411797	0.0807066	IGHM	IG_C_gene
ENSG00000244300	31.1876	0.457788	0.0807066	RP11-475N22.4	antisense
ENSG00000178440	15.1925	-0.371351	0.0810953	LINC00843	lincRNA
ENSG00000226950	1129.98	0.253495	0.0812847	DANCR	processed_transcript
ENSG00000149573	147.59	0.476784	0.0820476	MPZL2	protein_coding
ENSG00000136943	30.8074	-0.468906	0.08574	CTSV	protein_coding
ENSG00000122862	1518.2	0.458274	0.0857575	SRGN	protein_coding
ENSG00000169908	1261.63	0.45606	0.0859324	TM4SF1	protein_coding
ENSG00000170545	38.6114	0.416204	0.0868094	SMAGP	protein_coding
ENSG00000178538	473.078	0.300139	0.0868094	CA8	protein_coding
ENSG00000235565	33.0406	0.417629	0.087263	RP11-86H7.7	lincRNA
ENSG00000182718	1026.68	0.444862	0.0876209	ANXA2	protein_coding
ENSG00000139178	289.324	0.359834	0.0877493	C1RL	protein_coding
ENSG00000166295	1855.21	0.24679	0.0877493	ANAPC16	protein_coding
ENSG00000235859	145	-0.194049	0.0877493	AC006978.6	pseudogene
ENSG00000196154	138.64	0.457463	0.0877691	S100A4	protein_coding
ENSG00000135736	71.3309	0.41945	0.0881501	CCDC102A	protein_coding
ENSG00000128274	203.875	0.421911	0.0886657	A4GALT	protein_coding
ENSG00000133321	523.904	0.406718	0.0886657	RARRES3	protein_coding
ENSG00000186994	411.13	0.373772	0.0886657	KANK3	protein_coding
ENSG00000196954	166.022	0.437682	0.0886657	CASP4	protein_coding
ENSG00000138792	104.354	0.444297	0.0890454	ENPEP	protein_coding
ENSG00000101347	1407.98	0.275911	0.0900289	SAMHD1	protein_coding
ENSG00000105137	285.59	0.393381	0.0900289	SYDE1	protein_coding
ENSG00000115596	32.8663	0.431685	0.0900289	WNT6	protein_coding
ENSG00000177337	108.847	0.41596	0.0903168	DLGAP1-AS1	antisense
ENSG00000182648	50.7871	-0.338429	0.0903168	LINC01006	processed_transcript
ENSG00000272709	14.584	0.457162	0.0903168	RP11-458D21.6	lincRNA
ENSG00000187244	1070.09	0.37834	0.0907434	BCAM	protein_coding
ENSG00000198483	603.225	0.276877	0.0915361	ANKRD35	protein_coding
ENSG00000135480	11.3236	-0.408656	0.0932788	KRT7	protein_coding
ENSG00000146278	1557.78	0.218777	0.0932788	PNRC1	protein_coding
ENSG00000213071	13.8102	-0.375993	0.094993	LPAL2	pseudogene
ENSG00000103274	322.66	0.153646	0.0950866	NUBP1	protein_coding
ENSG00000121060	679.543	0.223485	0.0950866	TRIM25	protein_coding
ENSG00000127954	23.6792	0.467804	0.0950866	STEAP4	protein_coding
ENSG00000173269	520.51	0.403289	0.0950866	MMRN2	protein_coding
ENSG00000185880	2495.8	0.162014	0.0950866	TRIM69	protein_coding
ENSG00000187848	15.1658	-0.450483	0.0950866	P2RX2	protein_coding
ENSG00000197142	564.631	0.439167	0.0950866	ACSL5	protein_coding
ENSG00000267248	78.1006	0.263691	0.0950866	CTD-2319I12.4	processed_transcript
ENSG00000135605	19.7486	0.370564	0.0954038	TEC	protein_coding
ENSG00000132002	4850.85	0.417155	0.0957621	DNAJB1	protein_coding
ENSG00000090889	27.2986	0.331142	0.0969336	KIF4A	protein_coding
ENSG00000221994	141.125	0.188479	0.0969336	ZNF630	protein_coding
ENSG00000267628	5.17691	-0.453737	0.0969336	RP11-1136J12.1	antisense
ENSG00000125753	480.477	0.321282	0.0983505	VASP	protein_coding
ENSG00000134291	1062.43	0.18023	0.0983505	TMEM106C	protein_coding
ENSG00000256618	255.838	0.464005	0.0983505	MTRNR2L1	protein_coding
ENSG00000165006	2676.43	0.105275	0.099097	UBAP1	protein_coding
ENSG00000229525	9.28767	0.421177	0.099097	AC053503.4	antisense
ENSG00000027001	234.095	-0.173128	0.0993768	MIPEP	protein_coding
ENSG00000069399	184.391	0.362201	0.0993768	BCL3	protein_coding
ENSG00000074219	150.491	0.399842	0.0993768	TEAD2	protein_coding
ENSG00000088280	873.534	0.293892	0.0993768	ASAP3	protein_coding
ENSG00000116962	381.194	0.445393	0.0993768	NID1	protein_coding
ENSG00000140682	158.613	0.398742	0.0993768	TGFB1I1	protein_coding
ENSG00000145901	1788.98	0.150742	0.0993768	TNIP1	protein_coding
ENSG00000157617	1489.55	0.222106	0.0993768	C2CD2	protein_coding
ENSG00000163191	450.418	0.43021	0.0993768	S100A11	protein_coding
ENSG00000167553	341.617	0.414766	0.0993768	TUBA1C	protein_coding
ENSG00000170160	86.5511	-0.461928	0.0993768	CCDC144A	protein_coding
ENSG00000183943	452.851	0.380571	0.0993768	PRKX	protein_coding
ENSG00000197256	922.726	0.361535	0.0993768	KANK2	protein_coding
ENSG00000204936	30.9664	0.459184	0.0993768	CD177	polymorphic_pseudogene
ENSG00000205632	34.8369	-0.404023	0.0993768	WI2-81516E3.1	lincRNA
ENSG00000215217	333.614	0.281834	0.0993768	C5orf49	protein_coding
ENSG00000243389	20.1001	0.347218	0.0996753	AC012442.5	3prime_overlapping_ncrna
ENSG00000135604	23.9924	0.452323	0.100462	STX11	protein_coding
ENSG00000025434	408.668	0.260671	0.101562	NR1H3	protein_coding
ENSG00000090659	7.4243	0.45489	0.101562	CD209	protein_coding
ENSG00000104689	38.8718	0.425395	0.101562	TNFRSF10A	protein_coding
ENSG00000106366	177.087	0.451976	0.101562	SERPINE1	protein_coding
ENSG00000166228	1420.5	0.245587	0.101562	PCBD1	protein_coding
ENSG00000178977	50.3829	0.451184	0.101562	LINC00324	lincRNA
ENSG00000260401	40.0105	0.447282	0.101562	RP11-800A3.4	sense_overlapping
ENSG00000268707	19.8817	0.458572	0.101562	RP11-247A12.7	lincRNA
ENSG00000163297	179.032	0.330441	0.102285	ANTXR2	protein_coding
ENSG00000198624	490.114	0.293781	0.102285	CCDC69	protein_coding
ENSG00000106565	611.006	0.411867	0.102683	TMEM176B	protein_coding
ENSG00000163430	1484.99	0.383264	0.103011	FSTL1	protein_coding
ENSG00000227764	10.0839	0.451152	0.103011	RP11-354K1.1	lincRNA
ENSG00000264515	59.7384	-0.295466	0.103011	CTC-525D6.1	processed_transcript
ENSG00000134871	1102.82	0.437716	0.103888	COL4A2	protein_coding
ENSG00000089356	81.4859	0.426756	0.103984	FXYD3	protein_coding
ENSG00000133055	22.4906	-0.412076	0.103984	MYBPH	protein_coding
ENSG00000137767	143.818	0.38681	0.103984	SQRDL	protein_coding
ENSG00000138131	24.3546	0.369909	0.103984	LOXL4	protein_coding
ENSG00000162618	474.317	0.432843	0.103984	ELTD1	protein_coding
ENSG00000169429	64.0473	0.452286	0.103984	IL8	protein_coding
ENSG00000175782	392.693	-0.192848	0.103984	SLC35E3	protein_coding
ENSG00000116786	11731	0.273775	0.10477	PLEKHM2	protein_coding
ENSG00000132256	111.386	0.368518	0.10477	TRIM5	protein_coding
ENSG00000126458	562.066	0.362795	0.105408	RRAS	protein_coding
ENSG00000158457	720.417	0.205579	0.105408	TSPAN33	protein_coding
ENSG00000178826	54.2744	-0.447887	0.105408	TMEM139	protein_coding
ENSG00000004939	6.77567	0.418944	0.105479	SLC4A1	protein_coding
ENSG00000158270	792.939	0.378364	0.105479	COLEC12	protein_coding
ENSG00000167617	42.4752	0.425147	0.105479	CDC42EP5	protein_coding
ENSG00000197879	745.615	0.302624	0.105479	MYO1C	protein_coding
ENSG00000105877	20.5446	0.418216	0.106643	DNAH11	protein_coding
ENSG00000128567	2648.74	0.338773	0.106643	PODXL	protein_coding
ENSG00000229344	3394.01	-0.453131	0.106643	RP5-857K21.7	pseudogene
ENSG00000241313	6.10923	-0.416016	0.107658	WWTR1-AS1	antisense
ENSG00000179133	21.1254	-0.300236	0.107979	C10orf67	protein_coding
ENSG00000092470	92.7544	0.234547	0.108234	WDR76	protein_coding
ENSG00000160886	19.487	0.45011	0.108234	LY6K	protein_coding
ENSG00000165806	315.092	0.385799	0.108234	CASP7	protein_coding
ENSG00000221869	1089.75	0.433152	0.108234	CEBPD	protein_coding
ENSG00000225591	6.1713	0.432449	0.108234	RP11-360D2.2	pseudogene
ENSG00000143466	76.1584	0.352367	0.10856	IKBKE	protein_coding
ENSG00000188522	31.3036	0.381212	0.109132	FAM83G	protein_coding
ENSG00000132357	67.3086	0.390732	0.109459	CARD6	protein_coding
ENSG00000261889	5.53822	0.430093	0.109594	RP11-473M20.16	lincRNA
ENSG00000226029	10.2831	0.421817	0.109596	RP4-798A10.2	lincRNA
ENSG00000140254	12.1586	-0.440569	0.109972	DUOXA1	protein_coding
ENSG00000125347	176.544	0.375027	0.111804	IRF1	protein_coding
ENSG00000080986	4.76098	0.448626	0.111966	NDC80	protein_coding
ENSG00000226849	17.3959	0.328782	0.111966	RP4-635E18.7	antisense
ENSG00000257894	5.1961	0.435887	0.111966	RP1-78O14.1	lincRNA
ENSG00000119630	215.495	0.404588	0.112117	PGF	protein_coding
ENSG00000000971	881.18	0.410984	0.112528	CFH	protein_coding
ENSG00000259721	9.34524	-0.427732	0.113828	RP11-758N13.1	lincRNA
ENSG00000188613	179.162	0.333563	0.116267	NANOS1	protein_coding
ENSG00000234797	64.7631	0.294746	0.116267	RPS3AP6	pseudogene
ENSG00000171953	400.284	0.13937	0.1188	ATPAF2	protein_coding
ENSG00000237729	8.60103	0.400928	0.1188	AC002075.4	pseudogene
ENSG00000113303	6.68186	0.443093	0.119146	BTNL8	protein_coding
ENSG00000152779	26.6107	0.445047	0.119146	SLC16A12	protein_coding
ENSG00000141665	99.7298	-0.171967	0.11947	FBXO15	protein_coding
ENSG00000186417	1381.78	-0.437231	0.11947	GLDN	protein_coding
ENSG00000214688	234.889	0.443409	0.11947	C10orf105	protein_coding
ENSG00000268658	12.1622	-0.364564	0.120266	LINC00664	lincRNA
ENSG00000085063	9386.86	0.270544	0.123757	CD59	protein_coding
ENSG00000254995	34.5657	-0.378448	0.123757	STX16-NPEPL1	protein_coding
ENSG00000085871	443.074	0.29489	0.124994	MGST2	protein_coding
ENSG00000132109	126.719	0.299844	0.124994	TRIM21	protein_coding
ENSG00000138119	316.186	0.391138	0.124994	MYOF	protein_coding
ENSG00000145287	18.0961	0.43561	0.124994	PLAC8	protein_coding
ENSG00000164850	588.701	0.363255	0.124994	GPER1	protein_coding
ENSG00000168060	55.1205	0.390717	0.124994	NAALADL1	protein_coding
ENSG00000180198	193.535	0.31453	0.124994	RCC1	protein_coding
ENSG00000182240	270.573	0.370426	0.124994	BACE2	protein_coding
ENSG00000183010	376.958	0.27238	0.124994	PYCR1	protein_coding
ENSG00000188933	43.6249	-0.434022	0.124994	USP32P1	pseudogene
ENSG00000224792	4.4572	-0.436433	0.124994	RP11-314A5.3	pseudogene
ENSG00000233509	8.48533	0.317671	0.124994	ZNF197-AS1	antisense
ENSG00000273113	14.4505	0.438335	0.124994	RP11-367H1.1	lincRNA
ENSG00000091879	377.964	0.439675	0.12515	ANGPT2	protein_coding
ENSG00000104611	51.7048	0.338421	0.12515	SH2D4A	protein_coding
ENSG00000149564	953.373	0.357323	0.12515	ESAM	protein_coding
ENSG00000168062	63.0331	0.372537	0.12515	BATF2	protein_coding
ENSG00000112110	1642.58	0.143841	0.125179	MRPL18	protein_coding
ENSG00000272084	26.9113	-0.320636	0.125458	RP5-1126H10.2	3prime_overlapping_ncrna
ENSG00000198682	433.806	0.375587	0.126352	PAPSS2	protein_coding
ENSG00000108342	61.24	0.35704	0.126747	CSF3	protein_coding
ENSG00000125733	386.677	0.368504	0.126747	TRIP10	protein_coding
ENSG00000139372	375.002	-0.149627	0.126747	TDG	protein_coding
ENSG00000158825	79.5589	0.425663	0.126747	CDA	protein_coding
ENSG00000243056	7.5971	-0.358536	0.127676	EIF4EBP3	protein_coding
ENSG00000004866	799.489	0.135542	0.128785	ST7	protein_coding
ENSG00000103742	317.679	0.360659	0.128785	IGDCC4	protein_coding
ENSG00000141753	1304.74	0.39584	0.128785	IGFBP4	protein_coding
ENSG00000167083	27.9819	0.354112	0.128785	GNGT2	protein_coding
ENSG00000179776	689.592	0.386685	0.128785	CDH5	protein_coding
ENSG00000182118	234.965	0.367032	0.128785	FAM89A	protein_coding
ENSG00000188488	16.4154	0.428879	0.128785	SERPINA5	protein_coding
ENSG00000213144	51.9017	0.330482	0.128785	RP11-64B16.2	pseudogene
ENSG00000232938	9.56051	0.433075	0.128785	AC139099.3	pseudogene
ENSG00000268518	109.143	-0.437178	0.128785	CTD-2545M3.8	lincRNA
ENSG00000147454	573.444	0.258059	0.129389	SLC25A37	protein_coding
ENSG00000163840	326.935	0.362928	0.129389	DTX3L	protein_coding
ENSG00000135245	468.312	0.414482	0.130711	HILPDA	protein_coding
ENSG00000160213	2304.44	0.225964	0.130711	CSTB	protein_coding
ENSG00000165030	419.719	0.32146	0.130711	NFIL3	protein_coding
ENSG00000165125	44.3483	-0.433116	0.130711	TRPV6	protein_coding
ENSG00000026025	10876.5	0.392898	0.132624	VIM	protein_coding
ENSG00000172935	109.948	0.379396	0.134632	MRGPRF	protein_coding
ENSG00000244734	7292.71	0.429461	0.134632	HBB	protein_coding
ENSG00000249751	105.876	0.431187	0.134632	ECSCR	protein_coding
ENSG00000126952	5.04126	-0.394036	0.134635	NXF5	protein_coding
ENSG00000179066	18.5495	0.418496	0.134635	AC020907.1	protein_coding
ENSG00000251405	22.4485	-0.432815	0.134635	CTB-109A12.1	sense_overlapping
ENSG00000258844	89.5908	-0.431254	0.134635	RP11-259K15.2	lincRNA
ENSG00000237424	19.5654	0.420943	0.135898	FOXD2-AS1	antisense
ENSG00000002933	482.135	0.388026	0.137164	TMEM176A	protein_coding
ENSG00000107821	75.1389	-0.293249	0.137164	KAZALD1	protein_coding
ENSG00000163623	18.4268	0.383429	0.137202	NKX6-1	protein_coding
ENSG00000171790	21.6597	0.410749	0.137202	SLFNL1	protein_coding
ENSG00000138061	413.563	0.360941	0.138186	CYP1B1	protein_coding
ENSG00000101608	1353.74	0.340493	0.138432	MYL12A	protein_coding
ENSG00000120889	314.633	0.369934	0.138693	TNFRSF10B	protein_coding
ENSG00000105369	6.84533	0.421676	0.139279	CD79A	protein_coding
ENSG00000141748	12.0955	-0.387879	0.139638	ARL5C	protein_coding
ENSG00000246985	66.1601	-0.273822	0.140105	SOCS2-AS1	processed_transcript
ENSG00000064886	157.045	0.406305	0.140679	CHI3L2	protein_coding
ENSG00000069702	645.09	0.367473	0.141284	TGFBR3	protein_coding
ENSG00000163220	348.514	0.420015	0.141817	S100A9	protein_coding
ENSG00000272003	44.5205	0.300926	0.141817	RP11-23P13.7	lincRNA
ENSG00000188825	42.5364	-0.242421	0.142093	LINC00910	lincRNA
ENSG00000173156	43.0635	0.415719	0.143632	RHOD	protein_coding
ENSG00000214274	28.6142	0.384247	0.143632	ANG	protein_coding
ENSG00000143545	1097.43	0.381713	0.144167	RAB13	protein_coding
ENSG00000167380	649.017	-0.182425	0.144167	ZNF226	protein_coding
ENSG00000244705	5.24949	0.404723	0.144406	RP11-133K1.1	pseudogene
ENSG00000273033	325.664	-0.183985	0.144406	RP11-67L2.2	lincRNA
ENSG00000106560	81.5283	0.378463	0.144719	GIMAP2	protein_coding
ENSG00000106624	1233.24	0.389763	0.144719	AEBP1	protein_coding
ENSG00000168899	653.788	0.368053	0.144719	VAMP5	protein_coding
ENSG00000069535	3777.92	0.226265	0.145053	MAOB	protein_coding
ENSG00000224911	99.1651	0.422288	0.145053	AC015936.3	antisense
ENSG00000185917	664.914	-0.14868	0.145308	SETD4	protein_coding
ENSG00000270504	76.1253	0.368124	0.146323	RP11-420L9.5	antisense
ENSG00000231459	7.35937	-0.408189	0.147571	LINC00032	lincRNA
ENSG00000234056	51.2249	0.386683	0.147571	AMER2-AS1	lincRNA
ENSG00000117226	159.378	0.385995	0.147958	GBP3	protein_coding
ENSG00000118257	523.325	0.264991	0.147958	NRP2	protein_coding
ENSG00000257595	5.46136	0.423424	0.147958	RP3-473L9.4	lincRNA
ENSG00000185022	530.254	0.41833	0.148477	MAFF	protein_coding
ENSG00000117228	231.033	0.387458	0.149857	GBP1	protein_coding
ENSG00000077238	529.683	0.412197	0.15019	IL4R	protein_coding
ENSG00000121361	317.018	0.306566	0.15019	KCNJ8	protein_coding
ENSG00000144909	725.351	0.28839	0.15019	OSBPL11	protein_coding
ENSG00000211893	7.05807	0.364318	0.15019	IGHG2	IG_C_gene
ENSG00000233818	4.9154	0.424127	0.15019	AP000695.4	antisense
ENSG00000206172	298.491	0.41905	0.151479	HBA1	protein_coding
ENSG00000260855	146.269	-0.21751	0.151479	RP11-439E19.10	antisense
ENSG00000006453	48.1867	0.365267	0.151842	BAIAP2L1	protein_coding
ENSG00000051620	687.111	0.319905	0.151842	HEBP2	protein_coding
ENSG00000170893	31.2969	-0.360224	0.151842	TRH	protein_coding
ENSG00000221595	4.67415	-0.415441	0.151842	AC010458.1	miRNA
ENSG00000256576	90.7144	-0.301165	0.151842	RP13-977J11.2	lincRNA
ENSG00000265150	649.736	0.392572	0.151842	RN7SL2	misc_RNA
ENSG00000165632	500.23	0.188419	0.151969	TAF3	protein_coding
ENSG00000199023	7.96047	-0.377463	0.151969	MIR339	miRNA
ENSG00000006327	68.6518	0.415979	0.15208	TNFRSF12A	protein_coding
ENSG00000028137	453.577	0.388014	0.15208	TNFRSF1B	protein_coding
ENSG00000163513	965.064	0.381164	0.15208	TGFBR2	protein_coding
ENSG00000163735	42.5589	0.348689	0.15208	CXCL5	protein_coding
ENSG00000182511	335.528	0.294008	0.15208	FES	protein_coding
ENSG00000184500	397.307	0.296534	0.152183	PROS1	protein_coding
ENSG00000125772	1736.05	-0.238551	0.152246	GPCPD1	protein_coding
ENSG00000166896	177.546	0.209482	0.152246	XRCC6BP1	protein_coding
ENSG00000101017	142.604	0.345719	0.152508	CD40	protein_coding
ENSG00000104998	181.59	0.274637	0.152508	IL27RA	protein_coding
ENSG00000114988	579.117	0.220209	0.152508	LMAN2L	protein_coding
ENSG00000121542	371.705	-0.114024	0.152508	SEC22A	protein_coding
ENSG00000122884	902.984	0.338141	0.152508	P4HA1	protein_coding
ENSG00000123374	137.635	0.388074	0.152508	CDK2	protein_coding
ENSG00000124731	10.5601	0.412149	0.152508	TREM1	protein_coding
ENSG00000138496	442.188	0.334845	0.152508	PARP9	protein_coding
ENSG00000154240	201.572	0.261148	0.152508	CEP112	protein_coding
ENSG00000154639	952.324	-0.238146	0.152508	CXADR	protein_coding
ENSG00000157150	174.54	0.356284	0.152508	TIMP4	protein_coding
ENSG00000162241	286.793	-0.230599	0.152508	SLC25A45	protein_coding
ENSG00000162542	104.492	0.35593	0.152508	TMCO4	protein_coding
ENSG00000168884	422.051	0.31886	0.152508	TNIP2	protein_coding
ENSG00000174368	7.99067	-0.344831	0.152508	PMS2P2	pseudogene
ENSG00000175029	1198.32	0.183085	0.152508	CTBP2	protein_coding
ENSG00000188269	20.9728	0.416629	0.152508	OR7A5	protein_coding
ENSG00000198930	39.1565	0.390324	0.152508	CSAG1	protein_coding
ENSG00000237419	4.42695	0.388727	0.152508	RP11-885N19.6	lincRNA
ENSG00000255219	6.48244	-0.413548	0.152508	RP11-716H6.2	antisense
ENSG00000259905	23.3401	-0.405547	0.152508	PWRN1	lincRNA
ENSG00000260088	39.2665	0.388428	0.152508	RP11-92G12.3	lincRNA
ENSG00000233221	27.2395	0.380964	0.153311	AC133785.1	antisense
ENSG00000157551	6.10196	0.398056	0.153871	KCNJ15	protein_coding
ENSG00000178462	8.45831	0.39077	0.154287	TUBAL3	protein_coding
ENSG00000262098	6.61376	-0.413663	0.15447	CTD-2561B21.10	lincRNA
ENSG00000105227	332.211	0.338922	0.154774	PRX	protein_coding
ENSG00000110195	14.2317	0.399095	0.154774	FOLR1	protein_coding
ENSG00000143819	3841.71	0.368612	0.154774	EPHX1	protein_coding
ENSG00000152137	5197.68	0.251056	0.154774	HSPB8	protein_coding
ENSG00000158796	915.919	0.0744173	0.154774	DEDD	protein_coding
ENSG00000160691	961.143	0.306959	0.154774	SHC1	protein_coding
ENSG00000175063	4.55111	0.402051	0.154774	UBE2C	protein_coding
ENSG00000259001	66.4144	0.41506	0.154774	RPPH1	antisense
ENSG00000260565	417.945	-0.253922	0.154774	ERVK13-1	processed_transcript
ENSG00000272106	919.227	-0.146281	0.154774	RP11-345P4.9	antisense
ENSG00000163931	5078.1	0.17902	0.154863	TKT	protein_coding
ENSG00000166682	514.579	0.379212	0.154863	TMPRSS5	protein_coding
ENSG00000187479	639.828	0.379909	0.154863	C11orf96	protein_coding
ENSG00000101384	822.155	0.349589	0.155884	JAG1	protein_coding
ENSG00000175544	12.5289	0.387646	0.155884	CABP4	protein_coding
ENSG00000183888	452.405	0.380635	0.155884	C1orf64	protein_coding
ENSG00000198835	592.988	-0.373868	0.155884	GJC2	protein_coding
ENSG00000102755	1654.26	0.369179	0.157115	FLT1	protein_coding
ENSG00000026652	2217.51	-0.28802	0.158381	AGPAT4	protein_coding
ENSG00000070495	999.378	0.249509	0.158381	JMJD6	protein_coding
ENSG00000145777	12.3203	0.398587	0.158455	TSLP	protein_coding
ENSG00000091409	1488.67	0.334321	0.158827	ITGA6	protein_coding
ENSG00000099377	154.177	0.327524	0.158827	HSD3B7	protein_coding
ENSG00000177455	6.67037	0.413949	0.158827	CD19	protein_coding
ENSG00000232560	25.705	-0.402017	0.158827	C21orf37	protein_coding
ENSG00000113916	2221.58	0.321247	0.160675	BCL6	protein_coding
ENSG00000133961	1554.51	0.11768	0.160675	NUMB	protein_coding
ENSG00000143036	257.408	0.379135	0.160675	SLC44A3	protein_coding
ENSG00000145623	438.127	0.4052	0.160675	OSMR	protein_coding
ENSG00000148426	30.2944	0.348125	0.160675	PROSER2	protein_coding
ENSG00000165972	4.48082	-0.405341	0.160675	CCDC38	protein_coding
ENSG00000168610	2466.71	0.257439	0.160675	STAT3	protein_coding
ENSG00000169299	275.711	0.251108	0.160675	PGM2	protein_coding
ENSG00000184809	45.5929	0.302504	0.160675	C21orf88	protein_coding
ENSG00000185681	62.5477	0.279137	0.160675	MORN5	protein_coding
ENSG00000196411	194.018	0.345801	0.160675	EPHB4	protein_coding
ENSG00000204556	21.1372	0.350244	0.160675	CTD-2514C3.1	pseudogene
ENSG00000250899	22.16	0.390038	0.160675	RP11-253E3.3	processed_transcript
ENSG00000263429	7.92989	0.409107	0.160675	LINC00675	lincRNA
ENSG00000072682	446.148	0.247622	0.161115	P4HA2	protein_coding
ENSG00000110660	176.138	0.20462	0.161115	SLC35F2	protein_coding
ENSG00000089053	3836.94	-0.191996	0.161177	ANAPC5	protein_coding
ENSG00000187266	288.043	0.273624	0.162594	EPOR	protein_coding
ENSG00000255823	1212	0.405206	0.16277	MTRNR2L8	protein_coding
ENSG00000101849	1009.87	0.28896	0.163402	TBL1X	protein_coding
ENSG00000137496	170.591	0.313167	0.163402	IL18BP	protein_coding
ENSG00000120885	110641	0.2922	0.164538	CLU	protein_coding
ENSG00000168209	2645.42	0.381596	0.165618	DDIT4	protein_coding
ENSG00000215915	158.787	0.36051	0.165759	ATAD3C	protein_coding
ENSG00000077150	250.045	0.368479	0.166527	NFKB2	protein_coding
ENSG00000130429	479.246	0.332217	0.166527	ARPC1B	protein_coding
ENSG00000267388	17.7416	0.377651	0.166527	AF038458.5	lincRNA
ENSG00000109805	8.42888	0.40095	0.167359	NCAPG	protein_coding
ENSG00000110172	1572.35	0.265393	0.167359	CHORDC1	protein_coding
ENSG00000127947	1610.93	0.216999	0.167359	PTPN12	protein_coding
ENSG00000148704	54.1272	-0.320434	0.167359	VAX1	protein_coding
ENSG00000173535	21.185	0.404217	0.167359	TNFRSF10C	protein_coding
ENSG00000174236	33.2585	0.363407	0.167359	REP15	protein_coding
ENSG00000261701	256.999	0.40181	0.167359	HPR	protein_coding
ENSG00000122786	3331.38	0.324211	0.167587	CALD1	protein_coding
ENSG00000151364	37.6589	0.247981	0.167587	KCTD14	protein_coding
ENSG00000174032	404.839	0.228243	0.167587	SLC25A30	protein_coding
ENSG00000257585	24.4087	-0.407648	0.167587	LINC00609	lincRNA
ENSG00000198003	164.281	0.255686	0.169814	CCDC151	protein_coding
ENSG00000236829	27.3772	0.312231	0.170744	Z97634.3	pseudogene
ENSG00000173757	2272.44	0.107966	0.171107	STAT5B	protein_coding
ENSG00000026103	237.072	0.362284	0.171144	FAS	protein_coding
ENSG00000132688	1347.53	0.272209	0.171144	NES	protein_coding
ENSG00000172197	58.3983	-0.344893	0.171144	MBOAT1	protein_coding
ENSG00000185633	1104.18	0.345112	0.171144	NDUFA4L2	protein_coding
ENSG00000001626	18.0119	-0.393741	0.171235	CFTR	protein_coding
ENSG00000176386	226.997	0.209105	0.171467	CDC26	protein_coding
ENSG00000226608	95.2782	0.337233	0.171467	FTLP3	pseudogene
ENSG00000143546	368.436	0.387529	0.17166	S100A8	protein_coding
ENSG00000142627	150.545	0.349853	0.17332	EPHA2	protein_coding
ENSG00000067182	910.415	0.361964	0.173746	TNFRSF1A	protein_coding
ENSG00000142694	153.157	0.369872	0.173746	EVA1B	protein_coding
ENSG00000137575	5790.65	0.141869	0.173771	SDCBP	protein_coding
ENSG00000186150	15.5735	0.388984	0.173771	UBL4B	protein_coding
ENSG00000100625	105.191	0.294725	0.174566	SIX4	protein_coding
ENSG00000101276	227.81	0.390252	0.174566	SLC52A3	protein_coding
ENSG00000114698	1189.13	0.366023	0.174566	PLSCR4	protein_coding
ENSG00000117280	761.626	0.241831	0.174566	RAB7L1	protein_coding
ENSG00000135269	97.1365	0.367409	0.174566	TES	protein_coding
ENSG00000177045	163.988	0.361584	0.174566	SIX5	protein_coding
ENSG00000178726	121.961	0.376792	0.174566	THBD	protein_coding
ENSG00000213169	9.47225	0.359801	0.174631	RP11-393N4.2	pseudogene
ENSG00000153487	509.067	0.135766	0.174829	ING1	protein_coding
ENSG00000258017	44.1022	0.344421	0.174829	RP11-386G11.10	antisense
ENSG00000112539	13.9173	0.374896	0.174902	C6orf118	protein_coding
ENSG00000119729	2789.5	0.23602	0.174902	RHOQ	protein_coding
ENSG00000137393	436.904	0.339479	0.174902	RNF144B	protein_coding
ENSG00000137801	203.549	0.379887	0.174902	THBS1	protein_coding
ENSG00000184489	825.694	0.276932	0.174902	PTP4A3	protein_coding
ENSG00000272377	15.6593	0.33539	0.175442	RP11-682N22.1	lincRNA
ENSG00000140044	833.209	0.184659	0.175943	JDP2	protein_coding
ENSG00000163159	1291.18	0.0946852	0.176034	VPS72	protein_coding
ENSG00000164941	678.351	0.13436	0.176034	INTS8	protein_coding
ENSG00000188313	490.931	0.366488	0.176034	PLSCR1	protein_coding
ENSG00000069431	586.4	0.339746	0.176183	ABCC9	protein_coding
ENSG00000170421	6.46367	0.39183	0.176183	KRT8	protein_coding
ENSG00000003509	511.914	-0.116732	0.176536	NDUFAF7	protein_coding
ENSG00000136830	1402.01	0.313417	0.176536	FAM129B	protein_coding
ENSG00000134202	4393.73	0.279566	0.177372	GSTM3	protein_coding
ENSG00000214223	9.35731	0.289426	0.179714	HNRNPA1P10	pseudogene
ENSG00000019186	22.9397	-0.382672	0.179909	CYP24A1	protein_coding
ENSG00000109667	30.536	0.301056	0.179909	SLC2A9	protein_coding
ENSG00000135862	778.523	0.30639	0.179909	LAMC1	protein_coding
ENSG00000140511	96.8133	0.350096	0.179909	HAPLN3	protein_coding
ENSG00000164181	1029.65	0.347741	0.179909	ELOVL7	protein_coding
ENSG00000173597	71.4659	0.395838	0.179909	SULT1B1	protein_coding
ENSG00000226102	5.56802	-0.400948	0.179909	SEPT7P3	pseudogene
ENSG00000011465	2517.26	0.340294	0.180379	DCN	protein_coding
ENSG00000140464	803.694	0.19836	0.180379	PML	protein_coding
ENSG00000142910	777.095	0.354228	0.180379	TINAGL1	protein_coding
ENSG00000006638	40.4529	0.334604	0.180936	TBXA2R	protein_coding
ENSG00000188846	9770.13	0.201419	0.180936	RPL14	protein_coding
ENSG00000258704	14.4682	-0.24421	0.180936	RP11-85K15.2	processed_transcript
ENSG00000229124	15.6128	0.350473	0.181236	VIM-AS1	antisense
ENSG00000099875	2029.27	0.314645	0.181576	MKNK2	protein_coding
ENSG00000167207	14.1494	0.390182	0.181576	NOD2	protein_coding
ENSG00000256540	13.398	0.378852	0.181953	RP11-598F7.6	lincRNA
ENSG00000171109	1060.54	-0.14622	0.182292	MFN1	protein_coding
ENSG00000113721	2213.45	0.34061	0.182371	PDGFRB	protein_coding
ENSG00000164849	424.504	0.350765	0.182371	GPR146	protein_coding
ENSG00000172037	1629.2	0.313322	0.182371	LAMB2	protein_coding
ENSG00000226145	7.24734	-0.398696	0.182371	AC022596.6	pseudogene
ENSG00000234518	20.1831	0.3277	0.182371	PTGES3P1	pseudogene
ENSG00000173040	34.7424	0.376674	0.18238	EVC2	protein_coding
ENSG00000198933	1950.83	0.179476	0.183719	TBKBP1	protein_coding
ENSG00000007933	65.4364	0.367059	0.184278	FMO3	protein_coding
ENSG00000101425	11.6249	0.382784	0.185115	BPI	protein_coding
ENSG00000253250	33.9687	0.325246	0.185733	C8orf88	protein_coding
ENSG00000268388	92.7765	0.366175	0.18644	FENDRR	lincRNA
ENSG00000079385	10.2538	0.391992	0.188216	CEACAM1	protein_coding
ENSG00000163565	613.733	0.324459	0.188216	IFI16	protein_coding
ENSG00000219133	11.086	0.364386	0.188435	RP11-203F10.6	pseudogene
ENSG00000233476	100.01	0.288644	0.188435	EEF1A1P6	pseudogene
ENSG00000163879	539.644	0.255367	0.189549	DNALI1	protein_coding
ENSG00000225383	62.9687	0.33177	0.189749	SFTA1P	lincRNA
ENSG00000014914	228.936	0.225196	0.190551	MTMR11	protein_coding
ENSG00000110583	638.465	-0.135121	0.190551	NAA40	protein_coding
ENSG00000137198	355.743	0.345455	0.190551	GMPR	protein_coding
ENSG00000170523	37.2044	-0.363217	0.190551	KRT83	protein_coding
ENSG00000133112	30039.1	0.255643	0.19104	TPT1	protein_coding
ENSG00000183979	59.1431	-0.300157	0.191144	NPB	protein_coding
ENSG00000234883	12.2725	0.393339	0.191144	MIR155HG	lincRNA
ENSG00000163728	1594.75	-0.179316	0.19176	TTC14	protein_coding
ENSG00000099998	790.065	0.353155	0.19247	GGT5	protein_coding
ENSG00000173530	107.706	0.388459	0.19247	TNFRSF10D	protein_coding
ENSG00000182492	1768.44	0.31651	0.19247	BGN	protein_coding
ENSG00000183765	58.1235	0.265991	0.19247	CHEK2	protein_coding
ENSG00000232788	8.46425	0.332702	0.19247	AC078883.3	antisense
ENSG00000183549	146.423	0.343625	0.192478	ACSM5	protein_coding
ENSG00000198848	41.7698	0.393579	0.192478	CES1	protein_coding
ENSG00000133800	182.675	0.369156	0.193049	LYVE1	protein_coding
ENSG00000160883	24.5579	0.393537	0.193049	HK3	protein_coding
ENSG00000164761	90.257	0.39187	0.193049	TNFRSF11B	protein_coding
ENSG00000186354	43.8883	0.369935	0.193049	C9orf47	protein_coding
ENSG00000197321	240.715	0.341117	0.193049	SVIL	protein_coding
ENSG00000111452	191.159	0.337561	0.194443	GPR133	protein_coding
ENSG00000241431	11.1646	0.360215	0.194443	RP11-17A4.1	pseudogene
ENSG00000165949	1814.22	0.330638	0.194623	IFI27	protein_coding
ENSG00000169418	62.0248	0.345466	0.194623	NPR1	protein_coding
ENSG00000178695	2467.17	0.23896	0.194623	KCTD12	protein_coding
ENSG00000212125	29.4745	-0.279784	0.194623	TAS2R15	pseudogene
ENSG00000216901	75.041	0.369808	0.194623	AL022393.7	pseudogene
ENSG00000077942	760.307	0.335633	0.194805	FBLN1	protein_coding
ENSG00000213700	27.0985	0.371361	0.194805	RPL17P50	pseudogene
ENSG00000152463	13.2084	0.392189	0.195678	OLAH	protein_coding
ENSG00000197265	508.641	0.156967	0.195721	GTF2E2	protein_coding
ENSG00000203685	4853.55	-0.327098	0.197021	C1orf95	protein_coding
ENSG00000183963	693.325	0.32972	0.198013	SMTN	protein_coding
ENSG00000186298	3162.97	0.142487	0.198013	PPP1CC	protein_coding
ENSG00000069869	153.235	0.306879	0.198977	NEDD4	protein_coding
ENSG00000115107	117.938	0.319755	0.199436	STEAP3	protein_coding
ENSG00000221676	6.0512	0.357512	0.199436	RNU6ATAC	snRNA
ENSG00000164520	9.32622	0.390681	0.199512	RAET1E	protein_coding
ENSG00000167173	226.117	0.240052	0.199512	C15orf39	protein_coding
ENSG00000219928	15.2827	0.356024	0.199512	RP11-40C6.2	pseudogene
ENSG00000230393	26.9271	-0.327597	0.199512	AC092667.2	antisense
ENSG00000254703	19.1566	0.347889	0.199512	SENCR	antisense
ENSG00000236753	88.8429	0.203778	0.199697	MKLN1-AS	processed_transcript
ENSG00000153094	182.176	0.223847	0.20017	BCL2L11	protein_coding
ENSG00000168679	146.295	0.319247	0.20017	SLC16A4	protein_coding
ENSG00000220472	14.365	0.331109	0.20017	RP11-69L16.5	pseudogene
ENSG00000229727	28.7397	-0.34754	0.20017	AC013460.1	processed_transcript
ENSG00000108785	7.53096	0.386545	0.201477	HSD17B1P1	pseudogene
ENSG00000099622	9586.8	-0.222917	0.202209	CIRBP	protein_coding
ENSG00000185986	255.449	-0.182468	0.20289	SDHAP3	pseudogene
ENSG00000262873	25.6553	-0.328247	0.203297	CTD-2561B21.11	lincRNA
ENSG00000260912	243.516	0.298195	0.203593	RP11-363E7.4	sense_overlapping
ENSG00000143891	200.955	0.293423	0.203999	GALM	protein_coding
ENSG00000221963	379.948	0.341295	0.204024	APOL6	protein_coding
ENSG00000073756	320.13	0.355299	0.204217	PTGS2	protein_coding
ENSG00000133574	433.414	0.312362	0.204231	GIMAP4	protein_coding
ENSG00000089327	254.483	0.329749	0.205161	FXYD5	protein_coding
ENSG00000168405	260.148	0.311817	0.205184	CMAHP	pseudogene
ENSG00000229692	63.6465	0.22311	0.205184	SOS1-IT1	sense_intronic
ENSG00000215375	341.634	-0.282888	0.205486	MYL5	protein_coding
ENSG00000129474	68.9053	0.350328	0.206146	AJUBA	protein_coding
ENSG00000135697	28.8683	0.375833	0.206255	BCMO1	protein_coding
ENSG00000151929	1579.91	0.383823	0.206255	BAG3	protein_coding
ENSG00000164294	27.7024	0.373706	0.206255	GPX8	protein_coding
ENSG00000175518	6.55038	0.38497	0.206255	UBQLNL	protein_coding
ENSG00000197601	2913.9	-0.184445	0.206255	FAR1	protein_coding
ENSG00000223496	362.994	-0.212948	0.206255	EXOSC6	protein_coding
ENSG00000254481	10.809	-0.318534	0.206255	PTP4A2P2	pseudogene
ENSG00000177096	62.739	0.269543	0.206666	FAM109B	protein_coding
ENSG00000172159	382.939	0.224641	0.206934	FRMD3	protein_coding
ENSG00000185088	1074.42	0.23895	0.207006	RPS27L	protein_coding
ENSG00000108474	262.167	-0.128019	0.207201	PIGL	protein_coding
ENSG00000100345	5093.77	0.239844	0.208102	MYH9	protein_coding
ENSG00000138193	473.816	0.262353	0.208102	PLCE1	protein_coding
ENSG00000173110	162.036	0.362529	0.208102	HSPA6	protein_coding
ENSG00000144935	916.977	-0.153867	0.21157	TRPC1	protein_coding
ENSG00000227203	15.3496	0.304028	0.21157	SUB1P1	pseudogene
ENSG00000239713	67.9958	0.321089	0.21157	APOBEC3G	protein_coding
ENSG00000261868	6.44554	-0.38467	0.21157	RP11-104O19.2	pseudogene
ENSG00000258376	6.37793	0.379695	0.211754	RP4-647C14.2	antisense
ENSG00000164054	3915.1	0.133152	0.212184	SHISA5	protein_coding
ENSG00000092010	1375.64	0.182389	0.212566	PSME1	protein_coding
ENSG00000116918	1550.09	-0.187023	0.212566	TSNAX	protein_coding
ENSG00000118503	118.357	0.366022	0.212566	TNFAIP3	protein_coding
ENSG00000123179	402.821	0.200609	0.212566	EBPL	protein_coding
ENSG00000129007	60.1335	0.221928	0.212566	CALML4	protein_coding
ENSG00000173805	653.599	0.292887	0.212566	HAP1	protein_coding
ENSG00000188921	159.729	0.283938	0.212566	PTPLAD2	protein_coding
ENSG00000250182	134.446	0.271902	0.212566	EEF1A1P13	pseudogene
ENSG00000124587	1348.52	0.214298	0.213159	PEX6	protein_coding
ENSG00000260549	147.174	0.370048	0.213717	MT1L	pseudogene
ENSG00000173599	3631	0.186705	0.213737	PC	protein_coding
ENSG00000224189	232.048	-0.382644	0.213737	HOXD-AS1	antisense
ENSG00000117298	2146.85	0.264623	0.213813	ECE1	protein_coding
ENSG00000143870	2665.72	0.191842	0.213813	PDIA6	protein_coding
ENSG00000196139	522.04	0.347309	0.213813	AKR1C3	protein_coding
ENSG00000121316	46.6682	0.326195	0.214092	PLBD1	protein_coding
ENSG00000150687	564.832	0.283644	0.214911	PRSS23	protein_coding
ENSG00000198885	16.9474	0.313101	0.215122	ITPRIPL1	protein_coding
ENSG00000061492	9.85933	-0.331993	0.215644	WNT8A	protein_coding
ENSG00000116815	118.381	0.281464	0.215644	CD58	protein_coding
ENSG00000122986	348.808	0.336875	0.215644	HVCN1	protein_coding
ENSG00000127530	6.45539	0.383111	0.215644	OR7C1	protein_coding
ENSG00000133640	35.7699	0.293848	0.215644	LRRIQ1	protein_coding
ENSG00000170647	152.788	0.303233	0.215644	TMEM133	protein_coding
ENSG00000232368	8.46745	0.363088	0.215644	FTLP2	pseudogene
ENSG00000255571	275.217	-0.273497	0.215644	LINC00925	lincRNA
ENSG00000257242	14.9065	0.308738	0.215644	C12orf79	protein_coding
ENSG00000142156	2645.32	0.237569	0.21566	COL6A1	protein_coding
ENSG00000184785	242.185	0.27382	0.216516	SMIM10	protein_coding
ENSG00000112619	233.339	-0.356665	0.217838	PRPH2	protein_coding
ENSG00000136732	250.81	0.319142	0.218489	GYPC	protein_coding
ENSG00000101213	8.74406	-0.33707	0.218612	PTK6	protein_coding
ENSG00000158164	11.0907	0.35636	0.218612	TMSB15A	protein_coding
ENSG00000213088	478.25	0.335254	0.218612	DARC	protein_coding
ENSG00000224858	8.42063	0.37591	0.218612	RPL29P11	pseudogene
ENSG00000140443	1776.95	0.140027	0.219198	IGF1R	protein_coding
ENSG00000027869	17.5996	0.377205	0.220273	SH2D2A	protein_coding
ENSG00000224965	9.49811	-0.284319	0.223217	KCNC4-AS1	antisense
ENSG00000117318	1091.41	0.332097	0.223496	ID3	protein_coding
ENSG00000148671	1888.18	0.328663	0.223496	ADIRF	protein_coding
ENSG00000272293	22.8607	0.338603	0.223496	RP11-91J19.3	antisense
ENSG00000100504	308.854	0.316627	0.22416	PYGL	protein_coding
ENSG00000244582	7.75349	0.343898	0.22448	RPL21P120	pseudogene
ENSG00000069974	161.911	0.280247	0.224848	RAB27A	protein_coding
ENSG00000100906	1763.66	0.298938	0.224848	NFKBIA	protein_coding
ENSG00000130528	103.652	0.282084	0.224848	HRC	protein_coding
ENSG00000143556	6.629	0.370851	0.224848	S100A7	protein_coding
ENSG00000177426	222.075	0.331252	0.224848	TGIF1	protein_coding
ENSG00000179943	949.224	0.159351	0.224848	FIZ1	protein_coding
ENSG00000203791	346.556	-0.13069	0.224848	METTL10	protein_coding
ENSG00000225205	25.4874	0.268668	0.224848	AC093818.1	antisense
ENSG00000226221	15.8208	0.289298	0.224848	AC022431.1	pseudogene
ENSG00000250486	91.3024	-0.190386	0.224848	FAM218A	protein_coding
ENSG00000181856	113.027	0.354301	0.224946	SLC2A4	protein_coding
ENSG00000095637	7085.42	0.210049	0.225509	SORBS1	protein_coding
ENSG00000100399	813.909	-0.325425	0.225509	CHADL	protein_coding
ENSG00000105321	530.445	0.155888	0.225509	CCDC9	protein_coding
ENSG00000107949	1393.94	0.16206	0.225509	BCCIP	protein_coding
ENSG00000130202	625.507	0.269377	0.225509	PVRL2	protein_coding
ENSG00000157851	2236.83	-0.277644	0.225509	DPYSL5	protein_coding
ENSG00000166130	114.491	0.282733	0.225509	IKBIP	protein_coding
ENSG00000186889	217.955	-0.233085	0.225509	TMEM17	protein_coding
ENSG00000205220	49.9457	0.243002	0.225509	PSMB10	protein_coding
ENSG00000238217	31.1766	-0.376358	0.225509	AC093590.1	lincRNA
ENSG00000273230	238.372	0.19315	0.225509	RP11-1246C19.1	lincRNA
ENSG00000139146	72.4497	0.332829	0.225644	FAM60A	protein_coding
ENSG00000138772	487.339	0.335647	0.226009	ANXA3	protein_coding
ENSG00000243811	16.1702	0.338395	0.226009	APOBEC3D	protein_coding
ENSG00000129116	1774.5	0.333829	0.226211	PALLD	protein_coding
ENSG00000056661	939.983	0.148829	0.226534	PCGF2	protein_coding
ENSG00000065882	1350.07	0.1353	0.226534	TBC1D1	protein_coding
ENSG00000114021	882.301	-0.169084	0.226534	NIT2	protein_coding
ENSG00000133639	1452.73	0.239122	0.226534	BTG1	protein_coding
ENSG00000171502	280.715	-0.306824	0.226534	COL24A1	protein_coding
ENSG00000272403	25.4169	0.335092	0.227807	RP1-93H18.7	lincRNA
ENSG00000236404	73.7552	-0.24827	0.228723	RP11-125B21.2	antisense
ENSG00000136243	744.512	-0.0999311	0.230366	NUPL2	protein_coding
ENSG00000113328	1296.62	0.19952	0.230564	CCNG1	protein_coding
ENSG00000234782	43.4901	0.313226	0.230564	TPT1P9	pseudogene
ENSG00000163421	10.9989	0.368636	0.231315	PROK2	protein_coding
ENSG00000108878	10.8495	-0.324797	0.231367	CACNG1	protein_coding
ENSG00000163453	4738.06	0.339244	0.231581	IGFBP7	protein_coding
ENSG00000270321	23.8733	0.313209	0.231581	RP11-2L8.2	lincRNA
ENSG00000172270	20233.2	0.18683	0.231979	BSG	protein_coding
ENSG00000213967	54.8307	-0.19661	0.232706	ZNF726	protein_coding
ENSG00000081052	143.98	0.357476	0.232744	COL4A4	protein_coding
ENSG00000141542	3632.82	-0.158047	0.232749	RAB40B	protein_coding
ENSG00000273270	320.355	-0.224628	0.232749	RP11-212P7.2	lincRNA
ENSG00000127324	62.6375	-0.364178	0.235247	TSPAN8	protein_coding
ENSG00000129151	655.661	0.346982	0.235247	BBOX1	protein_coding
ENSG00000130948	131.583	-0.370744	0.235247	HSD17B3	protein_coding
ENSG00000167588	564.135	-0.327549	0.235484	GPD1	protein_coding
ENSG00000134259	27.5697	0.30455	0.235898	NGF	protein_coding
ENSG00000268516	192.758	0.166705	0.23639	CTD-3138B18.5	antisense
ENSG00000271824	153.764	-0.363825	0.23639	AC009014.3	lincRNA
ENSG00000110799	2659.36	0.343617	0.236841	VWF	protein_coding
ENSG00000144063	10.3208	0.356572	0.236911	MALL	protein_coding
ENSG00000152467	133.881	-0.275966	0.236911	ZSCAN1	protein_coding
ENSG00000197568	422.718	0.204731	0.236911	HHLA3	protein_coding
ENSG00000122547	410.398	-0.195614	0.23806	EEPD1	protein_coding
ENSG00000166866	4.61048	-0.363408	0.23806	MYO1A	protein_coding
ENSG00000023445	160.19	0.310117	0.239266	BIRC3	protein_coding
ENSG00000164867	297.512	0.332605	0.239266	NOS3	protein_coding
ENSG00000217027	10.2073	0.325858	0.239266	TPT1P4	pseudogene
ENSG00000232837	27.9196	0.347222	0.239266	AF064858.7	lincRNA
ENSG00000232859	1438.23	-0.227065	0.240372	LYRM9	protein_coding
ENSG00000123609	113.831	0.310048	0.241351	NMI	protein_coding
ENSG00000131097	564.72	0.338044	0.241351	HIGD1B	protein_coding
ENSG00000152670	12.0331	-0.300089	0.241951	DDX4	protein_coding
ENSG00000063761	417.653	-0.213905	0.242387	ADCK1	protein_coding
ENSG00000140379	28.0959	0.368964	0.242387	BCL2A1	protein_coding
ENSG00000189164	219.378	-0.0983913	0.242387	ZNF527	protein_coding
ENSG00000213401	14.004	0.355671	0.242387	MAGEA12	protein_coding
ENSG00000242220	37.2	0.248766	0.242387	TCP10L	protein_coding
ENSG00000075426	1730.7	0.275217	0.24277	FOSL2	protein_coding
ENSG00000172748	195.198	-0.19487	0.24277	ZNF596	protein_coding
ENSG00000184575	3011.45	0.117046	0.24277	XPOT	protein_coding
ENSG00000198535	5.5839	-0.369911	0.24277	C2CD4A	protein_coding
ENSG00000268470	8.15985	-0.362601	0.24277	DNAH17-AS1	protein_coding
ENSG00000128000	625.46	-0.166791	0.244254	ZNF780B	protein_coding
ENSG00000011295	2552.15	-0.171011	0.244279	TTC19	protein_coding
ENSG00000257086	34.4576	0.24479	0.244279	RP11-783K16.13	lincRNA
ENSG00000037749	741.262	0.202325	0.244793	MFAP3	protein_coding
ENSG00000133065	1690.55	0.203366	0.244793	SLC41A1	protein_coding
ENSG00000228543	93.5614	-0.307619	0.244793	GS1-519E5.1	lincRNA
ENSG00000236914	24.0391	-0.233861	0.244793	RP11-1008C21.2	lincRNA
ENSG00000256667	68.627	-0.225823	0.245319	KLRAP1	pseudogene
ENSG00000108823	30.2333	0.360473	0.245737	SGCA	protein_coding
ENSG00000168268	772.799	0.278066	0.245835	NT5DC2	protein_coding
ENSG00000265996	10.3188	-0.341831	0.245835	MIR3671	miRNA
ENSG00000122912	734.195	-0.152474	0.246744	SLC25A16	protein_coding
ENSG00000131981	1862.38	0.334494	0.246744	LGALS3	protein_coding
ENSG00000151065	255.825	0.118955	0.247045	DCP1B	protein_coding
ENSG00000250107	23.3239	-0.343756	0.247045	CACNA1G-AS1	antisense
ENSG00000223843	6.16689	-0.340824	0.247245	EFCAB6-AS1	antisense
ENSG00000115541	1114.19	0.231421	0.247405	HSPE1	protein_coding
ENSG00000125650	230.622	0.185631	0.247537	PSPN	protein_coding
ENSG00000067066	299.158	0.311947	0.247937	SP100	protein_coding
ENSG00000092607	49.6729	0.347406	0.247937	TBX15	protein_coding
ENSG00000106991	1138.65	0.316285	0.247937	ENG	protein_coding
ENSG00000117407	26.7003	0.325112	0.247937	ARTN	protein_coding
ENSG00000131095	157714	0.331551	0.247937	GFAP	protein_coding
ENSG00000159625	17.4504	0.282685	0.247937	CCDC135	protein_coding
ENSG00000164117	494.058	0.226383	0.247937	FBXO8	protein_coding
ENSG00000167912	276.217	0.174739	0.247937	RP11-25K19.1	antisense
ENSG00000175984	61.6316	-0.232681	0.247937	DENND2C	protein_coding
ENSG00000179627	42.1731	0.295351	0.247937	ZBTB42	protein_coding
ENSG00000184886	139.353	-0.188407	0.247937	PIGW	protein_coding
ENSG00000188060	10.6054	0.368146	0.247937	RAB42	protein_coding
ENSG00000236710	9.61704	0.366724	0.247937	AC108448.2	pseudogene
ENSG00000254635	1311.51	-0.200296	0.247937	WAC-AS1	antisense
ENSG00000256694	26.8172	0.344809	0.247937	RP11-598F7.5	antisense
ENSG00000163661	21.9885	0.261486	0.248826	PTX3	protein_coding
ENSG00000081665	645.236	-0.123992	0.249137	ZNF506	protein_coding
ENSG00000112118	702.862	0.13309	0.249137	MCM3	protein_coding
ENSG00000114978	989.972	0.208334	0.249137	MOB1A	protein_coding
ENSG00000173933	142.699	-0.125039	0.249137	RBM4	protein_coding
ENSG00000178202	336.683	0.269087	0.249137	KDELC2	protein_coding
ENSG00000247121	121.685	-0.188593	0.249137	CTD-2260A17.2	protein_coding
ENSG00000068079	290.891	0.28234	0.249448	IFI35	protein_coding
ENSG00000137558	204.353	0.365147	0.249448	PI15	protein_coding
ENSG00000172508	4911.29	-0.363012	0.249448	CARNS1	protein_coding
ENSG00000173960	477.794	0.153705	0.249448	UBXN2A	protein_coding
ENSG00000010810	5032.17	0.14961	0.249541	FYN	protein_coding
ENSG00000132849	290.452	0.144421	0.249541	INADL	protein_coding
ENSG00000146433	2514.9	-0.136389	0.249541	TMEM181	protein_coding
ENSG00000168938	132.443	0.306394	0.249541	PPIC	protein_coding
ENSG00000173894	50.8886	0.255925	0.249541	CBX2	protein_coding
ENSG00000228401	4.70563	0.365738	0.250662	RP11-251M1.1	antisense
ENSG00000269028	4766.12	0.350913	0.250662	MTRNR2L12	protein_coding
ENSG00000070366	1823.12	0.124318	0.250725	SMG6	protein_coding
ENSG00000070778	521.533	0.216429	0.250725	PTPN21	protein_coding
ENSG00000099985	9.83518	0.365798	0.250725	OSM	protein_coding
ENSG00000116729	2788.53	0.267718	0.250725	WLS	protein_coding
ENSG00000136048	136.033	0.286381	0.250725	DRAM1	protein_coding
ENSG00000179981	1299.96	0.148639	0.250725	TSHZ1	protein_coding
ENSG00000185122	2076.13	0.156162	0.250725	HSF1	protein_coding
ENSG00000235912	4.5789	0.346856	0.250725	RP1-159A19.3	pseudogene
ENSG00000251396	76.1545	0.304796	0.250725	RP11-163N6.2	lincRNA
ENSG00000256124	31.9174	0.280371	0.250725	LINC01152	lincRNA
ENSG00000260787	13.6194	-0.313356	0.250725	RP11-797A18.4	lincRNA
ENSG00000261226	6.91805	0.308518	0.250725	RP11-830F9.7	sense_intronic
ENSG00000174990	16.5568	0.349481	0.25193	CA5A	protein_coding
ENSG00000204934	241.707	-0.167604	0.251945	ATP6V0E2-AS1	antisense
ENSG00000258472	374.929	0.201749	0.251945	RP11-192H23.4	protein_coding
ENSG00000104368	603.843	0.280365	0.252495	PLAT	protein_coding
ENSG00000233461	27.7856	0.30497	0.252495	RP11-295G20.2	antisense
ENSG00000270307	15.2487	0.350383	0.253017	MTATP6P2	pseudogene
ENSG00000250959	47.0395	-0.188631	0.253146	GLUD1P3	pseudogene
ENSG00000158716	408.619	0.291148	0.253524	DUSP23	protein_coding
ENSG00000101955	120.574	0.319958	0.253842	SRPX	protein_coding
ENSG00000102287	160.979	0.3572	0.253842	GABRE	protein_coding
ENSG00000115942	581.177	-0.129269	0.253842	ORC2	protein_coding
ENSG00000119698	1459.8	-0.289631	0.253842	PPP4R4	protein_coding
ENSG00000272659	6.00805	-0.339148	0.253842	AP000295.10	lincRNA
ENSG00000132716	2574.17	-0.115705	0.254004	DCAF8	protein_coding
ENSG00000184441	121.194	0.210194	0.254851	AP001062.7	antisense
ENSG00000197956	3267.03	0.203805	0.255053	S100A6	protein_coding
ENSG00000235582	7.0883	0.328291	0.255053	RP11-448G4.2	pseudogene
ENSG00000103196	379.908	0.334439	0.256408	CRISPLD2	protein_coding
ENSG00000166888	1472.06	0.171095	0.256998	STAT6	protein_coding
ENSG00000200170	12.6642	0.361105	0.256998	Y_RNA	misc_RNA
ENSG00000256045	401.089	0.358069	0.256998	MTRNR2L10	protein_coding
ENSG00000261189	6.76485	0.361158	0.256998	RP3-512B11.3	antisense
ENSG00000124107	53.3271	0.362733	0.257154	SLPI	protein_coding
ENSG00000134802	78.9311	0.287909	0.257154	SLC43A3	protein_coding
ENSG00000164692	625.021	0.341842	0.257154	COL1A2	protein_coding
ENSG00000171604	4114.87	-0.149708	0.257154	CXXC5	protein_coding
ENSG00000258168	9.30641	-0.309584	0.257154	RP11-588H23.3	antisense
ENSG00000271780	122.316	-0.204668	0.257154	RP11-1017G21.5	lincRNA
ENSG00000156194	5.06216	0.353088	0.257431	PPEF2	protein_coding
ENSG00000244459	5.8086	0.35622	0.258816	RP11-1398P2.1	lincRNA
ENSG00000269640	37.4875	0.289948	0.258816	CTD-2521M24.9	lincRNA
ENSG00000099715	192.927	-0.360733	0.260218	PCDH11Y	protein_coding
ENSG00000184100	6.02991	0.304162	0.260711	BRD7P2	pseudogene
ENSG00000177119	654.02	0.273679	0.261367	ANO6	protein_coding
ENSG00000137936	561.337	0.286403	0.261599	BCAR3	protein_coding
ENSG00000203756	7.66744	-0.346433	0.261599	TMEM244	protein_coding
ENSG00000179044	21.4424	0.337396	0.261675	EXOC3L1	protein_coding
ENSG00000068793	1643.84	0.177396	0.262221	CYFIP1	protein_coding
ENSG00000137747	5.87239	-0.308757	0.262561	TMPRSS13	protein_coding
ENSG00000109111	3290.27	0.0955587	0.263581	SUPT6H	protein_coding
ENSG00000101160	1565.9	0.188039	0.263594	CTSZ	protein_coding
ENSG00000155980	87078.3	0.255275	0.263594	KIF5A	protein_coding
ENSG00000173548	730.914	0.28084	0.263594	SNX33	protein_coding
ENSG00000181135	232.252	-0.16257	0.263594	ZNF707	protein_coding
ENSG00000206579	718.543	-0.282322	0.263594	XKR4	protein_coding
ENSG00000241697	13.9257	-0.343971	0.263594	TMEFF1	protein_coding
ENSG00000184640	4242.2	0.153535	0.264693	2009-09-01	protein_coding
ENSG00000224086	174.581	-0.256587	0.264693	LL22NC03-86G7.1	antisense
ENSG00000113657	4704.73	0.17135	0.26493	DPYSL3	protein_coding
ENSG00000172183	96.1458	0.334375	0.26493	ISG20	protein_coding
ENSG00000100577	433.196	-0.209217	0.265187	GSTZ1	protein_coding
ENSG00000105939	429.524	0.275396	0.265187	ZC3HAV1	protein_coding
ENSG00000108852	2373.29	-0.172821	0.265187	MPP2	protein_coding
ENSG00000143643	466.118	-0.111087	0.265187	TTC13	protein_coding
ENSG00000259251	24.7661	0.274101	0.265187	RP11-643M14.1	antisense
ENSG00000272277	13.1818	-0.287629	0.265311	RP1-40E16.12	antisense
ENSG00000039319	1622.93	-0.239166	0.265366	ZFYVE16	protein_coding
ENSG00000082781	1215.38	0.28956	0.265366	ITGB5	protein_coding
ENSG00000102104	20.0083	-0.343419	0.265366	RS1	protein_coding
ENSG00000129675	1329.49	0.22466	0.265366	ARHGEF6	protein_coding
ENSG00000138594	720.117	0.228671	0.265366	TMOD3	protein_coding
ENSG00000165156	2166.89	0.146266	0.265366	ZHX1	protein_coding
ENSG00000166523	49.9558	0.349167	0.265366	CLEC4E	protein_coding
ENSG00000196924	4073.11	0.30104	0.265366	FLNA	protein_coding
ENSG00000196950	5656.57	-0.253831	0.265366	SLC39A10	protein_coding
ENSG00000232803	5.30772	0.344025	0.265366	RP11-93B14.5	antisense
ENSG00000100599	240.013	0.279399	0.265483	RIN3	protein_coding
ENSG00000171970	99.4018	-0.148883	0.265483	ZNF57	protein_coding
ENSG00000180914	245.284	0.352101	0.265483	OXTR	protein_coding
ENSG00000135902	4.83959	0.337936	0.265767	CHRND	protein_coding
ENSG00000261121	44.3994	-0.354173	0.265767	RP11-496D24.2	lincRNA
ENSG00000068697	3315.53	0.205459	0.266159	LAPTM4A	protein_coding
ENSG00000120742	4075.07	0.184696	0.266159	SERP1	protein_coding
ENSG00000147065	2764.2	0.289659	0.266159	MSN	protein_coding
ENSG00000160299	1793.62	-0.159369	0.266159	PCNT	protein_coding
ENSG00000163762	349.073	0.331748	0.266159	TM4SF18	protein_coding
ENSG00000201098	10.5103	0.357493	0.266159	RNY1	misc_RNA
ENSG00000212124	7.19671	-0.303158	0.266159	TAS2R19	protein_coding
ENSG00000249679	16.0227	-0.265149	0.266159	RP11-279O9.4	protein_coding
ENSG00000267623	19.1998	-0.306857	0.266159	AC022153.1	pseudogene
ENSG00000174226	14.0103	0.333917	0.267232	SNX31	protein_coding
ENSG00000173947	207.426	0.240993	0.26784	PIFO	protein_coding
ENSG00000082898	4071.74	0.153703	0.26832	XPO1	protein_coding
ENSG00000130234	8.82952	0.357542	0.26832	ACE2	protein_coding
ENSG00000163093	601.459	-0.152725	0.26832	BBS5	protein_coding
ENSG00000163239	47.4605	0.321985	0.26832	TDRD10	protein_coding
ENSG00000167085	2653.08	0.1183	0.26832	PHB	protein_coding
ENSG00000167693	451.485	0.275394	0.26832	NXN	protein_coding
ENSG00000109927	165.29	-0.172822	0.2684	TECTA	protein_coding
ENSG00000186184	1519.65	0.106214	0.2684	POLR1D	protein_coding
ENSG00000243927	950.962	0.197608	0.268416	MRPS6	protein_coding
ENSG00000166923	673.269	-0.3457	0.268432	GREM1	protein_coding
ENSG00000172936	217.287	0.28944	0.268432	MYD88	protein_coding
ENSG00000228232	105.197	0.244005	0.268432	GAPDHP1	pseudogene
ENSG00000231419	12.6121	0.335512	0.268525	LINC00689	processed_transcript
ENSG00000254872	4.51568	-0.351304	0.268525	RP13-870H17.3	lincRNA
ENSG00000117480	1400.72	-0.220022	0.268529	FAAH	protein_coding
ENSG00000112200	1286.87	-0.14016	0.268619	ZNF451	protein_coding
ENSG00000141736	735.082	0.314517	0.269338	ERBB2	protein_coding
ENSG00000146233	42.7331	0.278533	0.269338	CYP39A1	protein_coding
ENSG00000163608	1064.39	-0.0989301	0.269338	C3orf17	protein_coding
ENSG00000183853	232.54	0.296332	0.269338	KIRREL	protein_coding
ENSG00000204130	1656.03	-0.144642	0.269338	RUFY2	protein_coding
ENSG00000232070	21.166	0.302014	0.269338	TMEM253	protein_coding
ENSG00000076716	433.609	0.233943	0.269563	GPC4	protein_coding
ENSG00000169180	3202.83	-0.108527	0.269563	XPO6	protein_coding
ENSG00000158473	10.3986	0.332385	0.26993	CD1D	protein_coding
ENSG00000197769	13.6128	0.303634	0.26993	MAP1LC3C	protein_coding
ENSG00000103994	4204.22	0.150687	0.270199	ZNF106	protein_coding
ENSG00000139083	437.268	0.154118	0.270362	ETV6	protein_coding
ENSG00000141574	35.768	0.351466	0.270362	SECTM1	protein_coding
ENSG00000152439	142.426	-0.156508	0.270362	ZNF773	protein_coding
ENSG00000153162	176.272	0.321162	0.270362	BMP6	protein_coding
ENSG00000257017	13.3149	0.337423	0.270362	HP	protein_coding
ENSG00000244879	131.47	-0.179685	0.270608	GABPB1-AS1	processed_transcript
ENSG00000095794	1133.88	0.198897	0.27083	CREM	protein_coding
ENSG00000102174	45.8421	0.319779	0.271507	PHEX	protein_coding
ENSG00000237276	15.4843	0.267506	0.27161	ANO7P1	pseudogene
ENSG00000198870	130.164	-0.150364	0.271892	C9orf96	protein_coding
ENSG00000213326	18.1076	0.253196	0.271892	RPS7P11	pseudogene
ENSG00000020633	38.5597	0.343103	0.272272	RUNX3	protein_coding
ENSG00000132185	10.6771	0.354056	0.272272	FCRLA	protein_coding
ENSG00000163884	1095.74	0.313014	0.272272	KLF15	protein_coding
ENSG00000180921	302.961	0.216311	0.272272	FAM83H	protein_coding
ENSG00000213949	669.353	0.330916	0.272272	ITGA1	protein_coding
ENSG00000112039	112.953	0.192012	0.272284	FANCE	protein_coding
ENSG00000145386	81.5762	0.293627	0.272535	CCNA2	protein_coding
ENSG00000266405	22.0989	-0.281202	0.272535	CBX3P2	pseudogene
ENSG00000092758	1569.39	-0.286121	0.272597	COL9A3	protein_coding
ENSG00000144381	7349.25	0.18045	0.272597	HSPD1	protein_coding
ENSG00000174348	209.611	0.292138	0.272597	PODN	protein_coding
ENSG00000179218	6651.47	0.176979	0.272597	CALR	protein_coding
ENSG00000258486	469.227	0.34269	0.272597	RN7SL1	antisense
ENSG00000258819	7.34368	0.350731	0.272597	RP11-7F17.3	lincRNA
ENSG00000038002	389.863	-0.241914	0.272983	AGA	protein_coding
ENSG00000070081	1063.59	0.143908	0.272983	NUCB2	protein_coding
ENSG00000092036	98.0324	0.230012	0.272983	HAUS4	protein_coding
ENSG00000137752	109.957	0.311508	0.272983	CASP1	protein_coding
ENSG00000204682	376.611	0.247454	0.272983	CASC10	protein_coding
ENSG00000255545	122.88	-0.264676	0.272983	RP11-627G23.1	processed_transcript
ENSG00000070269	548.597	-0.131716	0.273502	TMEM260	protein_coding
ENSG00000123975	120.26	0.29307	0.273502	CKS2	protein_coding
ENSG00000146966	1265.34	0.204458	0.273502	DENND2A	protein_coding
ENSG00000131979	131.101	0.252888	0.273779	GCH1	protein_coding
ENSG00000132744	70.3025	-0.350597	0.273779	ACY3	protein_coding
ENSG00000179292	2733.5	-0.255812	0.273779	TMEM151A	protein_coding
ENSG00000180340	41.2624	0.319381	0.273779	FZD2	protein_coding
ENSG00000189306	1685.72	-0.203723	0.273779	RRP7A	protein_coding
ENSG00000205978	339.794	0.223312	0.273779	NYNRIN	protein_coding
ENSG00000223548	33.6609	0.334332	0.273779	AC034228.3	antisense
ENSG00000225573	31.739	0.310489	0.273779	RPL35P5	pseudogene
ENSG00000091651	172.311	-0.253644	0.274095	ORC6	protein_coding
ENSG00000196141	2322.23	0.119248	0.274095	SPATS2L	protein_coding
ENSG00000230805	9.6804	-0.313625	0.274095	AL132709.1	lincRNA
ENSG00000215183	11.5637	0.312725	0.274963	MSMP	protein_coding
ENSG00000149596	67.7308	0.337774	0.274987	JPH2	protein_coding
ENSG00000164330	175.507	0.314403	0.274987	EBF1	protein_coding
ENSG00000226578	21.0752	-0.250934	0.275178	RP11-258F22.1	lincRNA
ENSG00000107738	2064.02	0.319476	0.275583	C10orf54	protein_coding
ENSG00000157110	343.455	0.314557	0.275583	RBPMS	protein_coding
ENSG00000231177	25.4417	-0.235072	0.275654	LINC00852	antisense
ENSG00000165178	12.841	0.34582	0.275753	NCF1C	pseudogene
ENSG00000257335	22.549	0.349247	0.275753	MGAM	protein_coding
ENSG00000128242	349.89	-0.30317	0.277054	GAL3ST1	protein_coding
ENSG00000123600	482.029	-0.126587	0.277819	METTL8	protein_coding
ENSG00000271959	39.2329	0.351499	0.277819	CTD-3064M3.7	antisense
ENSG00000162777	47.2109	0.272245	0.277831	DENND2D	protein_coding
ENSG00000156802	475.881	0.153223	0.27838	ATAD2	protein_coding
ENSG00000057252	454.496	0.170235	0.278456	SOAT1	protein_coding
ENSG00000233558	12.6641	0.295011	0.278456	RP3-486I3.4	pseudogene
ENSG00000169957	1230.1	0.187807	0.278684	ZNF768	protein_coding
ENSG00000240342	1076.81	0.294777	0.278684	RPS2P5	pseudogene
ENSG00000245750	46.4746	-0.183402	0.278684	RP11-279F6.1	lincRNA
ENSG00000253520	15.1366	0.310219	0.278684	RP11-798K23.5	pseudogene
ENSG00000059588	1753.63	-0.250719	0.278848	TARBP1	protein_coding
ENSG00000111817	297.124	0.247832	0.278848	DSE	protein_coding
ENSG00000158769	257.686	0.308871	0.278848	F11R	protein_coding
ENSG00000113369	1334.88	0.301816	0.281639	ARRDC3	protein_coding
ENSG00000230383	19.8443	0.260897	0.281726	AC009245.3	pseudogene
ENSG00000142002	878.485	0.121305	0.281812	DPP9	protein_coding
ENSG00000162520	219.258	0.249953	0.282042	SYNC	protein_coding
ENSG00000173567	29.7652	0.244319	0.282042	GPR113	protein_coding
ENSG00000224020	5.12031	-0.335502	0.282042	MIR181A2HG	antisense
ENSG00000256973	19.1437	-0.337288	0.282928	RP11-359J14.2	lincRNA
ENSG00000147606	14.9336	-0.348105	0.283031	SLC26A7	protein_coding
ENSG00000068001	694.603	0.304671	0.283797	HYAL2	protein_coding
ENSG00000104408	3395.66	0.144794	0.28381	EIF3E	protein_coding
ENSG00000112559	105.934	0.285084	0.284709	MDFI	protein_coding
ENSG00000155380	2807.44	0.320759	0.285127	SLC16A1	protein_coding
ENSG00000161653	41.794	0.322109	0.285427	NAGS	protein_coding
ENSG00000166478	409.295	0.126627	0.286344	ZNF143	protein_coding
ENSG00000198805	503.28	0.325223	0.286344	PNP	protein_coding
ENSG00000010626	701.606	0.149832	0.287186	LRRC23	protein_coding
ENSG00000056998	380.762	0.226771	0.287186	GYG2	protein_coding
ENSG00000126785	723.365	0.301139	0.287186	RHOJ	protein_coding
ENSG00000231160	99.9224	-0.197801	0.287186	RP11-617D20.1	antisense
ENSG00000261269	175.749	0.316801	0.287186	RP11-389C8.2	sense_overlapping
ENSG00000112769	605.269	0.236991	0.287398	LAMA4	protein_coding
ENSG00000124942	8438	0.305044	0.287398	AHNAK	protein_coding
ENSG00000133256	588.246	-0.314784	0.287398	PDE6B	protein_coding
ENSG00000139239	35.3482	0.197428	0.287398	RPL14P1	pseudogene
ENSG00000158246	32.4455	0.30659	0.287398	FAM46B	protein_coding
ENSG00000167034	62.9627	0.247139	0.287398	NKX3-1	protein_coding
ENSG00000197249	175.833	0.347302	0.287398	SERPINA1	protein_coding
ENSG00000224397	6.37356	0.341641	0.287398	RP11-290F20.3	lincRNA
ENSG00000065665	1368.6	-0.171923	0.287441	SEC61A2	protein_coding
ENSG00000133794	1216.3	0.146717	0.287441	ARNTL	protein_coding
ENSG00000138152	69.1793	-0.342704	0.287441	BTBD16	protein_coding
ENSG00000141519	170.455	0.218955	0.287441	CCDC40	protein_coding
ENSG00000165102	1524.03	-0.138941	0.287441	HGSNAT	protein_coding
ENSG00000214279	65.3942	-0.303306	0.287441	RP11-108K14.4	pseudogene
ENSG00000248626	55.1084	0.244305	0.287441	GAPDHP40	pseudogene
ENSG00000123453	225.006	0.287704	0.287558	SARDH	protein_coding
ENSG00000213445	601.283	0.269638	0.287558	SIPA1	protein_coding
ENSG00000235609	127.416	0.191326	0.287901	AF127936.7	lincRNA
ENSG00000250999	4.62411	0.312431	0.287901	RP11-1379J22.5	antisense
ENSG00000162337	330	0.27807	0.287915	LRP5	protein_coding
ENSG00000232065	15.8674	0.275616	0.287915	LINC01063	antisense
ENSG00000251634	9.61102	-0.325023	0.287915	RP11-1280N14.3	pseudogene
ENSG00000259207	12.6088	0.344759	0.287915	ITGB3	protein_coding
ENSG00000115602	679.004	0.281397	0.28861	IL1RL1	protein_coding
ENSG00000170293	99.6084	0.272573	0.28861	CMTM8	protein_coding
ENSG00000134207	144.235	-0.257297	0.289678	SYT6	protein_coding
ENSG00000010704	77.5189	0.297034	0.289941	HFE	protein_coding
ENSG00000129467	244.679	0.299573	0.289941	ADCY4	protein_coding
ENSG00000147082	27.9961	-0.286348	0.289941	CCNB3	protein_coding
ENSG00000205517	218.729	0.315616	0.289941	RGL3	protein_coding
ENSG00000256955	16.2871	0.336853	0.289941	RP11-417L19.2	lincRNA
ENSG00000205364	1487.56	0.32709	0.290131	MT1M	protein_coding
ENSG00000106992	461.413	0.185065	0.290643	AK1	protein_coding
ENSG00000113719	2088.11	0.106245	0.291083	ERGIC1	protein_coding
ENSG00000172380	905.452	0.276792	0.291083	GNG12	protein_coding
ENSG00000260019	6.31198	-0.345669	0.291083	RP11-218F4.1	lincRNA
ENSG00000197603	957.893	-0.149333	0.291982	C5orf42	protein_coding
ENSG00000260833	6.646	0.343886	0.292065	AC124789.1	processed_transcript
ENSG00000006611	261.492	-0.331522	0.292135	USH1C	protein_coding
ENSG00000130414	4092.32	-0.11181	0.292135	NDUFA10	protein_coding
ENSG00000186318	4708.61	-0.222365	0.292135	BACE1	protein_coding
ENSG00000154781	389.909	0.138419	0.292978	CCDC174	protein_coding
ENSG00000071082	18033.5	0.214591	0.293782	RPL31	protein_coding
ENSG00000107968	135.576	0.279004	0.293782	MAP3K8	protein_coding
ENSG00000111344	1319.2	-0.263647	0.293782	RASAL1	protein_coding
ENSG00000144136	2001.18	-0.110409	0.293782	SLC20A1	protein_coding
ENSG00000196187	2053.47	-0.33052	0.293782	TMEM63A	protein_coding
ENSG00000214485	12.2078	0.257395	0.293782	RPL7P1	pseudogene
ENSG00000240005	21.7945	0.32652	0.293782	RP11-293A21.1	antisense
ENSG00000259048	11.3754	-0.29367	0.293782	CTD-2058B24.2	antisense
ENSG00000260940	8.65376	0.344098	0.293782	RP4-575N6.5	sense_overlapping
ENSG00000133742	12.3199	0.300027	0.294091	CA1	protein_coding
ENSG00000070404	518.075	0.284351	0.294479	FSTL3	protein_coding
ENSG00000118298	291.993	-0.330691	0.294479	CA14	protein_coding
ENSG00000143570	1106.14	0.229304	0.294479	SLC39A1	protein_coding
ENSG00000171345	41.4904	0.320334	0.294479	KRT19	protein_coding
ENSG00000004948	7.90163	-0.341816	0.294811	CALCR	protein_coding
ENSG00000099984	129.983	0.323487	0.294941	GSTT2	protein_coding
ENSG00000099994	108.273	0.33242	0.294941	SUSD2	protein_coding
ENSG00000102317	2057.83	-0.273195	0.294941	RBM3	protein_coding
ENSG00000111348	725.798	0.275337	0.294941	ARHGDIB	protein_coding
ENSG00000117625	1311.94	-0.110776	0.294941	RCOR3	protein_coding
ENSG00000136141	372.752	0.172263	0.294941	LRCH1	protein_coding
ENSG00000142733	468.994	0.241134	0.294941	MAP3K6	protein_coding
ENSG00000148498	632.786	0.297577	0.294941	PARD3	protein_coding
ENSG00000154217	2783.64	0.232381	0.294941	PITPNC1	protein_coding
ENSG00000164111	3021.02	0.245366	0.294941	ANXA5	protein_coding
ENSG00000171357	149.911	-0.199096	0.294941	LURAP1	protein_coding
ENSG00000174137	45.7753	-0.279323	0.294941	FAM53A	protein_coding
ENSG00000174365	399.184	-0.115105	0.294941	SNHG11	processed_transcript
ENSG00000177479	2374.65	-0.115319	0.294941	ARIH2	protein_coding
ENSG00000188511	40.0381	0.311162	0.294941	C22orf34	protein_coding
ENSG00000204173	32.5946	0.263804	0.294941	LRRC37A5P	pseudogene
ENSG00000230479	4.91309	0.343678	0.294941	AP000695.6	antisense
ENSG00000233200	9.31759	0.329585	0.294941	RP11-324I22.2	lincRNA
ENSG00000233639	681.195	0.235196	0.294941	LINC01158	antisense
ENSG00000235597	391.191	-0.218595	0.294941	LINC01102	lincRNA
ENSG00000256885	16.6258	-0.33706	0.294941	AP001877.1	pseudogene
ENSG00000261308	10.6408	-0.278608	0.294941	RP11-923I11.7	pseudogene
ENSG00000261324	57.9446	-0.186103	0.294941	RP11-174G6.5	sense_overlapping
ENSG00000267586	6.27252	-0.322875	0.294941	LINC00907	lincRNA
ENSG00000273489	12.0729	0.322987	0.294941	RP11-180C16.1	antisense
ENSG00000047188	1202.53	-0.145791	0.296026	YTHDC2	protein_coding
ENSG00000128602	394.118	0.316638	0.296026	SMO	protein_coding
ENSG00000168306	167.717	0.309686	0.296026	ACOX2	protein_coding
ENSG00000273010	10.248	-0.279436	0.296026	RP11-96K19.5	antisense
ENSG00000049089	2586.68	-0.287564	0.296039	COL9A2	protein_coding
ENSG00000273026	19.5873	-0.226035	0.297048	RP11-422P24.10	antisense
ENSG00000240230	406.569	-0.122984	0.297048	COX19	protein_coding
ENSG00000118193	5.13394	0.333328	0.29716	KIF14	protein_coding
ENSG00000139289	1534.01	0.161138	0.29716	PHLDA1	protein_coding
ENSG00000088827	34.5886	0.309707	0.298213	SIGLEC1	protein_coding
ENSG00000260526	76.4919	-0.163518	0.298213	RP11-73K9.2	antisense
ENSG00000271815	31.7804	-0.267326	0.298213	CTD-2235C13.3	lincRNA
ENSG00000263698	10.9709	0.319366	0.298394	RP11-408H20.3	antisense
ENSG00000054598	322.063	0.296079	0.300495	FOXC1	protein_coding
ENSG00000134013	80.7955	0.293666	0.300495	LOXL2	protein_coding
ENSG00000171863	10226.7	0.181601	0.300495	RPS7	protein_coding
ENSG00000170370	884.904	0.301673	0.30136	EMX2	protein_coding
ENSG00000258647	22.2197	0.337245	0.301379	LINC00930	lincRNA
ENSG00000071205	269.079	0.216334	0.302377	ARHGAP10	protein_coding
ENSG00000108691	95.879	0.340618	0.30277	CCL2	protein_coding
ENSG00000247498	9.20817	0.336731	0.30277	RP11-392P7.6	antisense
ENSG00000135917	183.356	0.274483	0.303139	SLC19A3	protein_coding
ENSG00000144445	404.921	0.204173	0.303139	KANSL1L	protein_coding
ENSG00000204025	6.17356	0.329835	0.303139	TRPC5OS	antisense
ENSG00000011105	769.212	0.178156	0.303408	TSPAN9	protein_coding
ENSG00000119707	2912.29	-0.131233	0.303408	RBM25	protein_coding
ENSG00000123143	2583.54	0.162917	0.303408	PKN1	protein_coding
ENSG00000148303	15900.5	0.143014	0.303408	RPL7A	protein_coding
ENSG00000187091	773.383	0.275424	0.303408	PLCD1	protein_coding
ENSG00000233117	26.5409	0.323236	0.303408	LINC00702	lincRNA
ENSG00000234546	6.01064	0.320792	0.303408	RP3-510D11.2	lincRNA
ENSG00000166265	333.519	0.300967	0.303886	CYYR1	protein_coding
ENSG00000115604	85.0632	0.339972	0.303942	IL18R1	protein_coding
ENSG00000131724	769.128	0.264969	0.303942	IL13RA1	protein_coding
ENSG00000156127	8.37386	0.334562	0.303942	BATF	protein_coding
ENSG00000161547	3374.24	-0.0984329	0.303942	SRSF2	protein_coding
ENSG00000188133	21.2408	-0.339518	0.303942	TMEM215	protein_coding
ENSG00000196335	28.8611	-0.26449	0.303942	STK31	protein_coding
ENSG00000213901	13.1419	0.328603	0.303942	SLC23A3	protein_coding
ENSG00000137076	3025.86	0.230558	0.30459	TLN1	protein_coding
ENSG00000111666	2374.19	0.211483	0.304989	CHPT1	protein_coding
ENSG00000167113	1388.42	-0.136058	0.304989	COQ4	protein_coding
ENSG00000178222	110.026	-0.261908	0.304989	RNF212	protein_coding
ENSG00000180422	16.4729	0.277649	0.304989	LINC00304	lincRNA
ENSG00000181649	66.0418	0.285532	0.304989	PHLDA2	protein_coding
ENSG00000242952	12.9375	0.32328	0.304989	RP11-187O7.1	pseudogene
ENSG00000087842	569.259	0.27658	0.305598	PIR	protein_coding
ENSG00000100060	138.065	0.299932	0.305598	MFNG	protein_coding
ENSG00000101335	1509.01	0.311356	0.305598	MYL9	protein_coding
ENSG00000118514	140.893	-0.280218	0.305598	ALDH8A1	protein_coding
ENSG00000144802	148.944	0.286336	0.305598	NFKBIZ	protein_coding
ENSG00000160226	998.105	-0.157389	0.305598	C21orf2	protein_coding
ENSG00000164331	467.588	-0.120375	0.305598	ANKRA2	protein_coding
ENSG00000167900	61.188	0.28362	0.305598	TK1	protein_coding
ENSG00000168439	4140.38	0.184053	0.305598	STIP1	protein_coding
ENSG00000170502	1311.18	0.129444	0.305598	NUDT9	protein_coding
ENSG00000172548	172.135	-0.337472	0.305598	NIPAL4	protein_coding
ENSG00000186063	801.708	0.187194	0.305598	AIDA	protein_coding
ENSG00000204839	101.035	0.24528	0.305598	MROH6	protein_coding
ENSG00000237036	158.205	0.168732	0.305598	ZEB1-AS1	processed_transcript
ENSG00000242732	1360.15	0.119247	0.305598	RGAG4	protein_coding
ENSG00000064932	448.983	0.260396	0.306927	SBNO2	protein_coding
ENSG00000113296	783.852	0.220905	0.306927	THBS4	protein_coding
ENSG00000117266	4139.02	-0.285924	0.306927	CDK18	protein_coding
ENSG00000145375	119.767	0.154158	0.306927	SPATA5	protein_coding
ENSG00000158865	593.346	-0.338175	0.306927	SLC5A11	protein_coding
ENSG00000203301	5.64797	-0.287059	0.306927	AL590822.1	protein_coding
ENSG00000253553	27.5449	-0.273277	0.306927	RP11-586K2.1	antisense
ENSG00000262624	6.53423	0.327833	0.306927	RP11-104H15.9	antisense
ENSG00000269302	16.3968	-0.241699	0.306927	AC110771.1	protein_coding
ENSG00000113368	126.855	0.200318	0.307487	LMNB1	protein_coding
ENSG00000116117	279.935	0.285196	0.308075	PARD3B	protein_coding
ENSG00000258153	6.41355	0.30928	0.308311	HSPE1P4	pseudogene
ENSG00000100368	38.3798	0.318091	0.308734	CSF2RB	protein_coding
ENSG00000267649	8.62768	-0.312084	0.308734	CTD-2587H24.10	lincRNA
ENSG00000171130	12833.5	-0.150636	0.308816	ATP6V0E2	protein_coding
ENSG00000162458	144.255	0.30365	0.310205	FBLIM1	protein_coding
ENSG00000254427	61.1574	0.290762	0.310205	RP11-430H10.1	lincRNA
ENSG00000147168	36.3068	0.327045	0.310216	IL2RG	protein_coding
ENSG00000213885	4.84065	0.31319	0.310216	RPL13AP7	pseudogene
ENSG00000010310	86.7355	-0.334831	0.310621	GIPR	protein_coding
ENSG00000178997	14.3645	-0.25617	0.310621	EXD1	protein_coding
ENSG00000153113	2418.3	0.133448	0.310733	CAST	protein_coding
ENSG00000125430	63.7209	0.310745	0.310797	HS3ST3B1	protein_coding
ENSG00000125898	92.5772	0.192767	0.310797	FAM110A	protein_coding
ENSG00000148175	4603.37	0.296383	0.310797	STOM	protein_coding
ENSG00000160808	145.146	0.2785	0.310797	MYL3	protein_coding
ENSG00000179178	587.884	-0.327186	0.310797	TMEM125	protein_coding
ENSG00000234648	6.14159	0.303958	0.310797	AL162151.3	pseudogene
ENSG00000170801	34.7156	0.309398	0.310808	HTRA3	protein_coding
ENSG00000198113	69.2961	0.290278	0.310808	TOR4A	protein_coding
ENSG00000272760	81.8599	0.294857	0.310808	RP11-5C23.1	antisense
ENSG00000144642	357.959	0.231867	0.312359	RBMS3	protein_coding
ENSG00000019991	278.099	0.322349	0.313095	HGF	protein_coding
ENSG00000109103	1379.99	0.14378	0.313095	UNC119	protein_coding
ENSG00000131931	294.236	0.130595	0.313095	THAP1	protein_coding
ENSG00000143977	608.397	0.175002	0.313095	SNRPG	protein_coding
ENSG00000178429	29.3129	0.253499	0.313095	RPS3AP5	pseudogene
ENSG00000224081	30.8851	0.283224	0.313095	LINC01057	lincRNA
ENSG00000269399	30.7087	0.251215	0.313095	CTD-3222D19.7	lincRNA
ENSG00000146834	1522.34	0.0976067	0.313328	MEPCE	protein_coding
ENSG00000242327	6.48948	0.319591	0.313328	CTD-2184D3.1	pseudogene
ENSG00000106733	921.041	0.159919	0.314525	NMRK1	protein_coding
ENSG00000132406	776.176	-0.159065	0.314622	TMEM128	protein_coding
ENSG00000105971	487.37	0.240287	0.315764	CAV2	protein_coding
ENSG00000112304	1106.39	0.127495	0.315764	ACOT13	protein_coding
ENSG00000126970	475.727	-0.108419	0.315764	ZC4H2	protein_coding
ENSG00000133789	1132.19	0.217852	0.315764	SWAP70	protein_coding
ENSG00000142449	45.0657	-0.280102	0.315764	FBN3	protein_coding
ENSG00000186020	1062.65	-0.09998	0.315764	ZNF529	protein_coding
ENSG00000213942	21.5211	0.280534	0.315764	RP1-102E24.1	pseudogene
ENSG00000256223	360.409	-0.120695	0.315764	ZNF10	protein_coding
ENSG00000257135	35.2316	-0.222434	0.315764	RP11-320M2.1	lincRNA
ENSG00000128487	2611.35	-0.126319	0.316317	SPECC1	protein_coding
ENSG00000018408	817.903	0.289128	0.31696	WWTR1	protein_coding
ENSG00000061987	1786.87	-0.120213	0.317021	MON2	protein_coding
ENSG00000066651	462.87	-0.121621	0.317021	TRMT11	protein_coding
ENSG00000091317	637.819	0.219844	0.317021	CMTM6	protein_coding
ENSG00000105974	607.667	0.283599	0.317021	CAV1	protein_coding
ENSG00000108219	2136.67	0.117222	0.317021	TSPAN14	protein_coding
ENSG00000108270	1025.03	0.151843	0.317021	AATF	protein_coding
ENSG00000110108	1120.66	0.157534	0.317021	TMEM109	protein_coding
ENSG00000111676	7855.41	0.142773	0.317021	ATN1	protein_coding
ENSG00000125337	89.5648	-0.329263	0.317021	KIF25	protein_coding
ENSG00000130021	399.597	0.101102	0.317021	HDHD1	protein_coding
ENSG00000138795	329.258	0.288437	0.317021	LEF1	protein_coding
ENSG00000140678	241.801	-0.317662	0.317021	ITGAX	protein_coding
ENSG00000148926	293.006	0.333521	0.317021	ADM	protein_coding
ENSG00000159212	14.6836	0.334001	0.317021	CLIC6	protein_coding
ENSG00000160796	401.666	0.250746	0.317021	NBEAL2	protein_coding
ENSG00000165996	126.474	-0.182683	0.317021	PTPLA	protein_coding
ENSG00000170385	1655.26	0.231717	0.317021	SLC30A1	protein_coding
ENSG00000174243	1858.35	0.106034	0.317021	DDX23	protein_coding
ENSG00000180758	38.4103	0.231301	0.317021	GPR157	protein_coding
ENSG00000186407	9.39349	0.333748	0.317021	CD300E	protein_coding
ENSG00000188580	2087.98	-0.218567	0.317021	NKAIN2	protein_coding
ENSG00000198918	2655.51	0.236247	0.317021	RPL39	protein_coding
ENSG00000225174	64.9416	0.314238	0.317021	OSTM1-AS1	lincRNA
ENSG00000230897	11.3987	0.281569	0.317021	RPS18P12	pseudogene
ENSG00000244716	17.9892	0.242615	0.317021	RP11-20O24.4	pseudogene
ENSG00000256612	68.262	-0.228551	0.317021	CYP2B7P	pseudogene
ENSG00000161940	151.121	0.31368	0.317578	BCL6B	protein_coding
ENSG00000179144	272.05	0.29937	0.317794	GIMAP7	protein_coding
ENSG00000197324	1824.54	0.291646	0.318172	LRP10	protein_coding
ENSG00000236548	13.0514	-0.2526	0.318172	RP11-510H23.1	antisense
ENSG00000231245	6.73922	0.328097	0.318335	C1DP1	pseudogene
ENSG00000004864	344.881	-0.249341	0.319732	SLC25A13	protein_coding
ENSG00000128284	369.803	0.266168	0.319732	APOL3	protein_coding
ENSG00000235888	23.0389	0.28862	0.319732	AF064858.8	lincRNA
ENSG00000114670	503.382	0.132422	0.319805	NEK11	protein_coding
ENSG00000124508	140.501	0.25247	0.321108	BTN2A2	protein_coding
ENSG00000162066	835.971	-0.175646	0.321108	AMDHD2	protein_coding
ENSG00000167515	1797.48	-0.143051	0.321108	TRAPPC2L	protein_coding
ENSG00000225193	7.51513	0.29718	0.321108	RPS12P26	pseudogene
ENSG00000187840	145.12	0.281978	0.321141	EIF4EBP1	protein_coding
ENSG00000010327	677.354	0.316343	0.321401	STAB1	protein_coding
ENSG00000159873	805.683	0.141976	0.321401	CCDC117	protein_coding
ENSG00000165271	1129.77	-0.133527	0.321401	NOL6	protein_coding
ENSG00000213204	11.4657	-0.330278	0.321401	C6orf165	protein_coding
ENSG00000236924	30.1128	0.265543	0.321401	RP11-390F4.6	lincRNA
ENSG00000253882	7.15608	0.328974	0.321401	RP11-61L23.2	pseudogene
ENSG00000106100	164.27	0.238883	0.321567	NOD1	protein_coding
ENSG00000167740	1026.1	-0.129613	0.321567	CYB5D2	protein_coding
ENSG00000172216	761.619	0.232164	0.321567	CEBPB	protein_coding
ENSG00000180672	97.5261	0.20452	0.321567	AC007362.1	pseudogene
ENSG00000224186	4.77007	0.302118	0.321567	C5orf66	protein_coding
ENSG00000260306	20.0364	-0.272356	0.321567	RP11-645C24.5	lincRNA
ENSG00000272656	6.85079	0.308651	0.321567	RP11-219D15.3	antisense
ENSG00000237721	6.86659	0.304618	0.321604	AF064858.11	lincRNA
ENSG00000261215	4.42849	0.316754	0.321604	RP11-195F19.30	processed_transcript
ENSG00000012223	39.6344	0.331206	0.321861	LTF	protein_coding
ENSG00000137962	943.276	0.254867	0.322038	ARHGAP29	protein_coding
ENSG00000105131	8.4891	0.270915	0.322246	EPHX3	protein_coding
ENSG00000223477	14.6183	-0.286761	0.322246	LINC00842	lincRNA
ENSG00000226465	19.5427	0.243708	0.322369	RP13-401N8.1	antisense
ENSG00000187605	550.518	-0.149533	0.323495	TET3	protein_coding
ENSG00000187268	4.64344	-0.329495	0.323692	FAM9C	protein_coding
ENSG00000013588	29.2565	0.328327	0.323883	GPRC5A	protein_coding
ENSG00000017373	4443.78	-0.209098	0.323883	SRCIN1	protein_coding
ENSG00000131446	2067.48	0.146473	0.323883	MGAT1	protein_coding
ENSG00000144843	101.283	0.277355	0.323883	ADPRH	protein_coding
ENSG00000145425	14656.1	0.187759	0.323883	RPS3A	protein_coding
ENSG00000166394	442.201	-0.313972	0.323883	CYB5R2	protein_coding
ENSG00000168434	728.025	0.117232	0.323883	COG7	protein_coding
ENSG00000168658	20.1683	0.293202	0.323883	VWA3B	protein_coding
ENSG00000175334	2435.6	0.141995	0.323883	BANF1	protein_coding
ENSG00000196951	69.9517	-0.151341	0.323932	RP11-425I13.3	antisense
ENSG00000228544	50.6162	-0.22768	0.323932	CCDC183-AS1	antisense
ENSG00000083097	1956.69	-0.163196	0.324086	DOPEY1	protein_coding
ENSG00000104881	138.978	0.266458	0.324355	PPP1R13L	protein_coding
ENSG00000178338	219.329	-0.115678	0.324355	ZNF354B	protein_coding
ENSG00000189266	327.455	0.221811	0.324355	PNRC2	protein_coding
ENSG00000260633	10.7993	-0.307693	0.324355	RP11-375I20.6	lincRNA
ENSG00000272384	16.8755	0.297937	0.324355	RP11-44N11.2	lincRNA
ENSG00000117569	1912.19	-0.124635	0.324523	PTBP2	protein_coding
ENSG00000067836	4499.28	-0.170054	0.325107	ROGDI	protein_coding
ENSG00000237773	23.3864	-0.307028	0.325518	AC003075.4	antisense
ENSG00000133216	438.013	-0.17924	0.325552	EPHB2	protein_coding
ENSG00000182600	1205.98	-0.283633	0.326457	C2orf82	protein_coding
ENSG00000117408	3769.96	-0.184957	0.326933	IPO13	protein_coding
ENSG00000128917	279.535	0.307489	0.326933	DLL4	protein_coding
ENSG00000140557	30.7375	-0.315013	0.326933	ST8SIA2	protein_coding
ENSG00000164237	1011.1	0.147482	0.326933	CMBL	protein_coding
ENSG00000174456	3075.04	-0.151376	0.326933	C12orf76	protein_coding
ENSG00000260509	13.1991	-0.281834	0.326933	RP11-271M24.2	lincRNA
ENSG00000105372	9843.04	0.240399	0.327123	RPS19	protein_coding
ENSG00000116350	2194.39	0.0991734	0.327123	SRSF4	protein_coding
ENSG00000134769	12492.8	0.248773	0.327123	DTNA	protein_coding
ENSG00000144524	1399.5	-0.0890576	0.327123	COPS7B	protein_coding
ENSG00000198336	4.42494	0.328778	0.327123	MYL4	protein_coding
ENSG00000205730	282.626	0.239498	0.327123	ITPRIPL2	protein_coding
ENSG00000163431	436.19	0.320547	0.327606	LMOD1	protein_coding
ENSG00000176974	332.316	0.187533	0.327606	SHMT1	protein_coding
ENSG00000259685	34.1209	0.306943	0.327606	CTD-2315E11.1	lincRNA
ENSG00000044459	138.364	0.204927	0.328173	CNTLN	protein_coding
ENSG00000152672	4.81642	-0.327479	0.328173	CLEC4F	protein_coding
ENSG00000205871	23.4653	0.252778	0.328173	RPS3AP47	pseudogene
ENSG00000150457	187.342	0.273233	0.328255	LATS2	protein_coding
ENSG00000073792	24.8527	0.301423	0.328475	IGF2BP2	protein_coding
ENSG00000165626	227.624	0.209016	0.328475	BEND7	protein_coding
ENSG00000177917	370.09	0.236182	0.328475	ARL6IP6	protein_coding
ENSG00000240857	404.332	-0.11389	0.328475	RDH14	protein_coding
ENSG00000260528	9.45583	-0.327535	0.328475	FAM157C	processed_transcript
ENSG00000173546	1222.26	0.246084	0.328557	CSPG4	protein_coding
ENSG00000169857	275.911	0.159272	0.328613	AVEN	protein_coding
ENSG00000072210	2136	0.136979	0.329274	ALDH3A2	protein_coding
ENSG00000188536	1484.47	0.327937	0.329274	HBA2	protein_coding
ENSG00000237943	295.014	-0.276712	0.329274	PRKCQ-AS1	lincRNA
ENSG00000103995	89.0536	0.242336	0.329806	CEP152	protein_coding
ENSG00000164574	704.869	0.204408	0.329806	GALNT10	protein_coding
ENSG00000267655	24.4838	0.205525	0.329806	CTD-2286N8.2	sense_intronic
ENSG00000117399	31.2258	-0.307104	0.330135	CDC20	protein_coding
ENSG00000142961	392.042	0.231933	0.330162	MOB3C	protein_coding
ENSG00000183960	707.493	-0.319936	0.330162	KCNH8	protein_coding
ENSG00000084628	377.714	-0.253973	0.330223	NKAIN1	protein_coding
ENSG00000114166	2846.54	0.238609	0.330223	KAT2B	protein_coding
ENSG00000114395	192.791	-0.16413	0.330223	CYB561D2	protein_coding
ENSG00000115289	378.892	0.130113	0.330223	PCGF1	protein_coding
ENSG00000120896	1972.2	0.232696	0.330223	SORBS3	protein_coding
ENSG00000128805	585.33	-0.220164	0.330223	ARHGAP22	protein_coding
ENSG00000132481	885.75	0.249844	0.330223	TRIM47	protein_coding
ENSG00000144488	8.45432	0.324245	0.330223	ESPNL	protein_coding
ENSG00000169562	836.593	-0.324955	0.330223	GJB1	protein_coding
ENSG00000182450	11.9196	-0.293133	0.330223	KCNK4	protein_coding
ENSG00000185658	5282.29	-0.149636	0.330223	BRWD1	protein_coding
ENSG00000198951	384.419	0.192078	0.330223	NAGA	protein_coding
ENSG00000227544	611.748	-0.30987	0.330223	AC018647.3	lincRNA
ENSG00000233569	6.19726	0.324195	0.330223	RP11-500B12.1	lincRNA
ENSG00000243926	14.5283	0.242621	0.330223	TIPARP-AS1	antisense
ENSG00000245205	29.6032	0.274385	0.330223	EEF1A1P4	pseudogene
ENSG00000245248	50.004	-0.207349	0.330223	USP2-AS1	antisense
ENSG00000254744	16.2065	0.320662	0.330223	CTD-3076O17.1	antisense
ENSG00000256745	5.43112	0.288289	0.330223	RP11-680H20.1	pseudogene
ENSG00000257718	30.3608	0.213634	0.330223	RP11-396F22.1	antisense
ENSG00000261560	5.36429	0.325503	0.330223	RP11-166B2.3	sense_intronic
ENSG00000268555	12.9268	0.315257	0.330223	RP11-678G14.3	lincRNA
ENSG00000050426	2338.21	-0.104997	0.330259	LETMD1	protein_coding
ENSG00000078114	7417.3	0.187962	0.330259	NEBL	protein_coding
ENSG00000111058	862.063	0.289177	0.330259	ACSS3	protein_coding
ENSG00000121211	21.9913	-0.294637	0.330259	MND1	protein_coding
ENSG00000133818	304.728	0.177747	0.330259	RRAS2	protein_coding
ENSG00000125459	350.366	-0.152719	0.331821	MSTO1	protein_coding
ENSG00000144504	237.565	-0.148721	0.331821	ANKMY1	protein_coding
ENSG00000159713	3283.82	-0.270206	0.331821	TPPP3	protein_coding
ENSG00000175793	28.8183	0.308342	0.331821	SFN	protein_coding
ENSG00000240423	7.19144	-0.273637	0.331821	LINC00636	lincRNA
ENSG00000259901	58.9768	0.181812	0.331821	RP5-991G20.4	antisense
ENSG00000271614	615.065	-0.235978	0.331821	LINC00936	lincRNA
ENSG00000106948	503.489	0.139327	0.332662	AKNA	protein_coding
ENSG00000226763	21.4655	0.286423	0.333125	SRRM5	protein_coding
ENSG00000005700	1575.08	-0.118594	0.333222	IBTK	protein_coding
ENSG00000107249	323.563	0.273881	0.333222	GLIS3	protein_coding
ENSG00000107736	272.661	0.261698	0.333222	CDH23	protein_coding
ENSG00000128606	84.2497	-0.244373	0.333222	LRRC17	protein_coding
ENSG00000178464	26.0301	0.241903	0.333222	CTD-2192J16.15	pseudogene
ENSG00000226332	23.5106	0.311732	0.333222	RP11-157P1.4	antisense
ENSG00000232956	498.654	-0.145594	0.333222	SNHG15	lincRNA
ENSG00000106538	627.227	0.256403	0.333528	RARRES2	protein_coding
ENSG00000091436	827.548	0.250003	0.33377	MLTK	protein_coding
ENSG00000131873	710.06	0.230055	0.33377	CHSY1	protein_coding
ENSG00000140600	2818.72	-0.220747	0.33377	SH3GL3	protein_coding
ENSG00000167123	8341.99	-0.3126	0.33377	CERCAM	protein_coding
ENSG00000205129	52.3272	0.235027	0.333835	C4orf47	protein_coding
ENSG00000225345	9.56487	-0.307059	0.333954	SNX18P3	pseudogene
ENSG00000196329	347.577	0.285196	0.334205	GIMAP5	protein_coding
ENSG00000199161	5.16288	0.324436	0.334216	MIR126	miRNA
ENSG00000180834	2225.15	-0.239969	0.33453	MAP6D1	protein_coding
ENSG00000202538	7.41645	0.317176	0.33453	RNU4-2	snRNA
ENSG00000243659	32.9211	0.238478	0.33453	RP11-4K3__A.3	pseudogene
ENSG00000265015	14.2519	-0.288739	0.33453	RP11-454P7.3	pseudogene
ENSG00000267279	10.444	0.32409	0.33453	RP11-879F14.2	lincRNA
ENSG00000138796	951.855	0.123656	0.334763	HADH	protein_coding
ENSG00000188501	21.0571	0.318132	0.334763	LCTL	protein_coding
ENSG00000253288	27.0542	-0.295585	0.335265	RP11-238K6.1	lincRNA
ENSG00000187535	778.289	0.133025	0.335862	IFT140	protein_coding
ENSG00000124279	255.012	-0.124027	0.336493	FASTKD3	protein_coding
ENSG00000135185	441.412	0.146616	0.336793	TMEM243	protein_coding
ENSG00000140319	9451.26	0.130296	0.336793	SRP14	protein_coding
ENSG00000213598	9.0779	0.283275	0.336793	RP11-112J1.1	pseudogene
ENSG00000247982	46.62	-0.263315	0.336793	LINC00926	lincRNA
ENSG00000050130	1331.82	-0.117908	0.337195	JKAMP	protein_coding
ENSG00000150048	76.8056	0.317841	0.337195	CLEC1A	protein_coding
ENSG00000150076	21.9033	-0.213333	0.337195	C10ORF68	protein_coding
ENSG00000156313	391.894	0.225247	0.337195	RPGR	protein_coding
ENSG00000166091	1233.12	-0.29958	0.337195	CMTM5	protein_coding
ENSG00000198691	30.2097	0.247734	0.337195	ABCA4	protein_coding
ENSG00000203710	18.9211	0.319546	0.337195	CR1	protein_coding
ENSG00000224950	4.43519	0.318331	0.337195	RP5-1086K13.1	lincRNA
ENSG00000225151	122.537	0.24582	0.337605	GOLGA2P7	pseudogene
ENSG00000104331	3626.31	-0.142504	0.337733	IMPAD1	protein_coding
ENSG00000128849	1410.55	0.260326	0.337929	CGNL1	protein_coding
ENSG00000162073	2270.2	-0.217606	0.337929	PAQR4	protein_coding
ENSG00000162510	20.9773	-0.214368	0.337929	MATN1	protein_coding
ENSG00000117394	4131.88	0.249181	0.337929	SLC2A1	protein_coding
ENSG00000137449	2166.25	-0.139169	0.337929	CPEB2	protein_coding
ENSG00000203883	190.551	0.280796	0.337929	SOX18	protein_coding
ENSG00000224023	115.916	-0.13403	0.337929	RP11-383C5.4	lincRNA
ENSG00000225873	4.63814	0.322225	0.337929	LINC00694	lincRNA
ENSG00000227615	62.8213	0.281908	0.337929	RP11-864N7.2	pseudogene
ENSG00000167193	2332.63	0.097609	0.338161	CRK	protein_coding
ENSG00000196177	1481.93	-0.136413	0.338161	ACADSB	protein_coding
ENSG00000183347	4.70315	0.321622	0.338547	GBP6	protein_coding
ENSG00000215030	439.116	-0.322385	0.338547	RPL13P12	pseudogene
ENSG00000273382	72.9935	0.31991	0.338669	RP5-1065J22.8	antisense
ENSG00000231453	16.2122	-0.267588	0.338954	AC018470.4	lincRNA
ENSG00000248049	318.1	-0.131774	0.338954	UBA6-AS1	antisense
ENSG00000143321	4374.03	0.124156	0.339903	HDGF	protein_coding
ENSG00000196440	945.097	-0.139699	0.339903	ARMCX4	protein_coding
ENSG00000265242	66.0942	-0.154996	0.339903	RP11-649A18.7	lincRNA
ENSG00000105287	358.41	0.209838	0.340216	PRKD2	protein_coding
ENSG00000144554	62.0294	-0.188212	0.340216	FANCD2	protein_coding
ENSG00000152767	3760.05	0.158931	0.340216	FARP1	protein_coding
ENSG00000152942	765.842	-0.103576	0.340216	RAD17	protein_coding
ENSG00000182397	9.34709	0.311732	0.340216	DNM1P46	pseudogene
ENSG00000185436	39.3834	0.237364	0.340216	IFNLR1	protein_coding
ENSG00000196739	357.787	0.25414	0.340216	COL27A1	protein_coding
ENSG00000227827	45.1595	-0.309914	0.340216	RP11-958N24.2	pseudogene
ENSG00000271848	6.04825	-0.304964	0.340216	RP11-464F9.21	antisense
ENSG00000072501	1416.11	0.149556	0.340667	SMC1A	protein_coding
ENSG00000175054	815.4	-0.142174	0.340667	ATR	protein_coding
ENSG00000137273	239.94	0.238177	0.34165	FOXF2	protein_coding
ENSG00000187951	82.6248	0.316504	0.341655	ARHGAP11B	protein_coding
ENSG00000142920	1257.45	-0.184632	0.341795	ADC	protein_coding
ENSG00000203999	33.6039	0.254769	0.341795	RP11-290F20.1	lincRNA
ENSG00000187800	253.081	0.287778	0.341842	PEAR1	protein_coding
ENSG00000115325	212.053	0.231711	0.341959	DOK1	protein_coding
ENSG00000114520	1202.67	-0.11804	0.342696	SNX4	protein_coding
ENSG00000153250	706.577	0.179471	0.34273	RBMS1	protein_coding
ENSG00000184454	12.5847	-0.309537	0.343148	NCMAP	protein_coding
ENSG00000221887	34.3657	-0.300696	0.343452	HMSD	protein_coding
ENSG00000226994	20.2828	-0.295348	0.343739	AC012593.1	lincRNA
ENSG00000006075	29.2966	-0.317504	0.34443	CCL3	protein_coding
ENSG00000146477	141.054	0.277989	0.34443	SLC22A3	protein_coding
ENSG00000071051	1777.81	0.12157	0.344437	NCK2	protein_coding
ENSG00000168675	2525.56	-0.197057	0.344437	LDLRAD4	protein_coding
ENSG00000103671	476.385	0.120372	0.344594	TRIP4	protein_coding
ENSG00000224631	105.657	0.214132	0.344594	RP11-51O6.1	pseudogene
ENSG00000160801	1037.49	0.270116	0.345505	PTH1R	protein_coding
ENSG00000197702	1305.26	0.176744	0.345516	PARVA	protein_coding
ENSG00000224167	24.1808	-0.230023	0.345516	RP3-522D1.1	lincRNA
ENSG00000147144	261.874	0.162196	0.345632	CCDC120	protein_coding
ENSG00000163359	56.5338	0.313062	0.345632	COL6A3	protein_coding
ENSG00000166333	2317.41	0.1152	0.345632	ILK	protein_coding
ENSG00000171206	3337.97	0.148577	0.345632	TRIM8	protein_coding
ENSG00000109861	332.13	0.249126	0.345746	CTSC	protein_coding
ENSG00000183255	4410.17	0.250548	0.345746	PTTG1IP	protein_coding
ENSG00000225938	10.3044	0.314272	0.345746	RP4-575N6.4	antisense
ENSG00000135976	234.847	-0.213156	0.346055	ANKRD36	protein_coding
ENSG00000065485	67.373	0.185629	0.346085	PDIA5	protein_coding
ENSG00000110042	1795.69	-0.173576	0.346085	DTX4	protein_coding
ENSG00000113504	984.7	0.265872	0.346085	SLC12A7	protein_coding
ENSG00000118690	127.113	-0.157384	0.346085	ARMC2	protein_coding
ENSG00000175745	3021.14	0.142619	0.346085	NR2F1	protein_coding
ENSG00000270607	407.729	-0.218209	0.346085	RP11-359E10.1	lincRNA
ENSG00000213186	257.681	-0.315346	0.34646	TRIM59	protein_coding
ENSG00000218582	19.7358	0.24546	0.346638	GAPDHP63	pseudogene
ENSG00000137265	8.1607	0.317301	0.346828	IRF4	protein_coding
ENSG00000163221	38.1655	0.277303	0.346828	S100A12	protein_coding
ENSG00000093009	5.67404	0.311802	0.347035	CDC45	protein_coding
ENSG00000160049	1471.22	0.124115	0.347035	DFFA	protein_coding
ENSG00000162601	1162.43	-0.166527	0.347035	MYSM1	protein_coding
ENSG00000196793	165.591	-0.149624	0.347035	ZNF239	protein_coding
ENSG00000101665	636.542	0.143497	0.347342	SMAD7	protein_coding
ENSG00000100612	1690.23	0.109989	0.347981	DHRS7	protein_coding
ENSG00000130052	301.843	0.277902	0.347981	STARD8	protein_coding
ENSG00000135541	1644.02	-0.16483	0.347981	AHI1	protein_coding
ENSG00000269951	8.82992	-0.265612	0.347981	RP11-797A18.6	sense_intronic
ENSG00000110768	1219.24	-0.148508	0.348482	GTF2H1	protein_coding
ENSG00000124098	1800.95	0.131698	0.348482	FAM210B	protein_coding
ENSG00000185112	271.377	0.23815	0.348482	FAM43A	protein_coding
ENSG00000178425	1138.42	-0.17448	0.348926	NT5DC1	protein_coding
ENSG00000167785	429.791	0.143316	0.349154	ZNF558	protein_coding
ENSG00000020181	663.405	0.228952	0.349232	GPR124	protein_coding
ENSG00000090989	1861.17	-0.106677	0.349232	EXOC1	protein_coding
ENSG00000227256	15.119	-0.238023	0.349232	MIS18A-AS1	antisense
ENSG00000263963	7.07599	0.317881	0.349232	MIR4461	miRNA
ENSG00000101199	3053.77	-0.136537	0.349536	ARFGAP1	protein_coding
ENSG00000031081	891.253	0.270864	0.349772	ARHGAP31	protein_coding
ENSG00000136918	5.56874	0.318098	0.349772	WDR38	protein_coding
ENSG00000146143	119.446	0.140169	0.349772	PRIM2	protein_coding
ENSG00000152240	195.236	0.129533	0.349772	HAUS1	protein_coding
ENSG00000237886	12.0023	-0.28865	0.349772	RP11-611D20.2	antisense
ENSG00000243660	205.298	0.0924032	0.349772	ZNF487	protein_coding
ENSG00000155760	173.161	0.261734	0.34996	FZD7	protein_coding
ENSG00000163755	576.911	0.10696	0.350259	HPS3	protein_coding
ENSG00000225206	128.409	-0.221338	0.350381	MIR137HG	lincRNA
ENSG00000146733	505.97	0.149563	0.350551	PSPH	protein_coding
ENSG00000104518	377.861	0.257935	0.35073	GSDMD	protein_coding
ENSG00000172361	58.5715	0.192407	0.35073	CCDC11	protein_coding
ENSG00000262528	46.9344	-0.265501	0.35073	LA16c-349E10.1	antisense
ENSG00000121039	224.563	0.256867	0.350766	RDH10	protein_coding
ENSG00000141449	80.2126	-0.254782	0.350909	GREB1L	protein_coding
ENSG00000149273	10759.8	0.189072	0.350909	RPS3	protein_coding
ENSG00000204140	14.0802	-0.306006	0.350909	CLPSL1	protein_coding
ENSG00000236558	17.1133	-0.239083	0.350909	AC138655.6	antisense
ENSG00000120913	433.879	0.200441	0.351194	PDLIM2	protein_coding
ENSG00000152910	1858.5	-0.244413	0.351509	CNTNAP4	protein_coding
ENSG00000139990	1556.55	0.0835278	0.351592	DCAF5	protein_coding
ENSG00000160953	3805.2	-0.113689	0.353602	MUM1	protein_coding
ENSG00000078549	5262.71	0.233778	0.354628	ADCYAP1R1	protein_coding
ENSG00000035687	1422.54	-0.182003	0.354884	ADSS	protein_coding
ENSG00000116194	106.262	0.299841	0.355189	ANGPTL1	protein_coding
ENSG00000137693	1125.21	0.288294	0.355189	YAP1	protein_coding
ENSG00000169330	117.15	-0.20775	0.355276	KIAA1024	protein_coding
ENSG00000226009	11.1134	0.275857	0.355276	KCNIP2-AS1	antisense
ENSG00000063438	126.167	-0.222898	0.356161	AHRR	protein_coding
ENSG00000104883	101.387	-0.241102	0.356161	PEX11G	protein_coding
ENSG00000149809	1544.14	-0.154167	0.356161	TM7SF2	protein_coding
ENSG00000166106	40.3346	0.264187	0.356161	ADAMTS15	protein_coding
ENSG00000170876	1214.64	0.113525	0.356161	TMEM43	protein_coding
ENSG00000174448	8.82703	-0.276183	0.356161	STARD6	protein_coding
ENSG00000225449	152.104	-0.269977	0.356161	RAB6C-AS1	pseudogene
ENSG00000251034	10.5502	0.314625	0.356161	RP11-582J16.4	antisense
ENSG00000265888	11.3723	0.290547	0.356161	RP11-408H20.2	antisense
ENSG00000134444	1541.22	-0.131797	0.356901	KIAA1468	protein_coding
ENSG00000157657	212.827	0.16578	0.356901	ZNF618	protein_coding
ENSG00000167755	1529.02	-0.314029	0.356901	KLK6	protein_coding
ENSG00000185222	1023.41	0.172639	0.356901	WBP5	protein_coding
ENSG00000233421	4.81454	0.30476	0.356901	U1	lincRNA
ENSG00000238164	22.4866	0.222609	0.356901	RP3-395M20.8	processed_transcript
ENSG00000272405	24.5666	0.291111	0.356901	RP11-284F21.10	antisense
ENSG00000162616	1321.66	0.192344	0.357092	DNAJB4	protein_coding
ENSG00000172572	201.495	0.283149	0.357092	PDE3A	protein_coding
ENSG00000167601	1417.55	0.285363	0.357507	AXL	protein_coding
ENSG00000066735	138.907	0.209197	0.357508	KIF26A	protein_coding
ENSG00000110777	27.6124	-0.299356	0.357508	POU2AF1	protein_coding
ENSG00000134115	322.3	-0.276334	0.357508	CNTN6	protein_coding
ENSG00000134453	2685.66	0.159019	0.357508	RBM17	protein_coding
ENSG00000141401	172.256	0.26778	0.357508	IMPA2	protein_coding
ENSG00000196787	7.85914	0.310199	0.357508	HIST1H2AG	protein_coding
ENSG00000197037	256.213	-0.118327	0.357508	ZSCAN25	protein_coding
ENSG00000229453	14.4663	0.314281	0.357508	SPINK8	protein_coding
ENSG00000151491	1016.73	0.253191	0.357519	EPS8	protein_coding
ENSG00000213742	56.7793	-0.18898	0.357929	ZNF337-AS1	antisense
ENSG00000227110	46.5977	-0.239923	0.357929	LMCD1-AS1	antisense
ENSG00000129932	1144.05	-0.205353	0.358332	DOHH	protein_coding
ENSG00000132581	947.657	0.097678	0.358332	SDF2	protein_coding
ENSG00000157045	909.79	0.142384	0.358385	NTAN1	protein_coding
ENSG00000264505	5.90688	-0.314707	0.358521	MIR4534	miRNA
ENSG00000205209	44.6703	-0.164641	0.359249	SCGB2B2	protein_coding
ENSG00000112576	2999.85	0.144653	0.359395	CCND3	protein_coding
ENSG00000180211	12.2769	0.274008	0.359395	RP1-278E11.3	pseudogene
ENSG00000182541	743.867	0.281318	0.359395	LIMK2	protein_coding
ENSG00000185955	57.4449	0.307094	0.359395	C7orf61	protein_coding
ENSG00000231256	5.04671	-0.280944	0.359395	C17orf105	protein_coding
ENSG00000268583	6.70986	0.282686	0.359395	CTC-453G23.8	antisense
ENSG00000081692	611.137	-0.145482	0.359773	JMJD4	protein_coding
ENSG00000141179	266.555	0.211123	0.359773	PCTP	protein_coding
ENSG00000258824	41.4455	0.185216	0.359773	CTD-2555O16.2	antisense
ENSG00000166813	211.528	0.220449	0.361124	KIF7	protein_coding
ENSG00000170270	287.87	0.113088	0.361124	C14orf142	protein_coding
ENSG00000158169	91.7267	0.203472	0.361283	FANCC	protein_coding
ENSG00000270820	99.2957	0.204701	0.361499	RP11-355B11.2	antisense
ENSG00000028203	1847.1	-0.109212	0.361831	VEZT	protein_coding
ENSG00000100650	7142.7	-0.128576	0.361831	SRSF5	protein_coding
ENSG00000112592	371.883	-0.074512	0.361831	TBP	protein_coding
ENSG00000132000	47.8165	0.265187	0.361831	PODNL1	protein_coding
ENSG00000133460	796.961	-0.121571	0.361831	SLC2A11	protein_coding
ENSG00000138646	179.428	0.244436	0.361831	HERC5	protein_coding
ENSG00000153879	1545.57	0.134096	0.361831	CEBPG	protein_coding
ENSG00000157554	276.658	0.24957	0.361831	ERG	protein_coding
ENSG00000164342	62.9607	0.266534	0.361831	TLR3	protein_coding
ENSG00000165029	527.082	0.272859	0.361831	ABCA1	protein_coding
ENSG00000263335	56.4167	-0.296777	0.361831	AF001548.5	antisense
ENSG00000267481	77.6161	-0.157254	0.361831	CTC-559E9.5	sense_intronic
ENSG00000273267	6.01022	-0.311807	0.361831	RP11-338K13.1	antisense
ENSG00000146535	3370.2	0.243791	0.362167	GNA12	protein_coding
ENSG00000148341	8492.66	-0.129211	0.362167	SH3GLB2	protein_coding
ENSG00000149115	1466.41	0.136588	0.362167	TNKS1BP1	protein_coding
ENSG00000149591	3331.04	0.300656	0.362167	TAGLN	protein_coding
ENSG00000154227	5.47819	-0.300453	0.362167	CERS3	protein_coding
ENSG00000159374	46.6606	-0.224448	0.362167	M1AP	protein_coding
ENSG00000223414	50.2895	0.30825	0.362167	LINC00473	lincRNA
ENSG00000264672	7.56748	0.291903	0.362167	RP11-112H10.4	antisense
ENSG00000196205	307.159	0.202111	0.362735	EEF1A1P5	pseudogene
ENSG00000111816	93.5999	-0.2305	0.363026	FRK	protein_coding
ENSG00000133704	1611.66	0.0981602	0.363026	IPO8	protein_coding
ENSG00000170379	59.817	0.260188	0.363026	FAM115C	protein_coding
ENSG00000182752	10.3808	-0.278711	0.363026	PAPPA	protein_coding
ENSG00000187922	5.89602	0.311865	0.363026	LCN10	protein_coding
ENSG00000196912	55.5562	-0.235151	0.363026	ANKRD36B	pseudogene
ENSG00000221947	43.6626	-0.270652	0.363026	XKR9	protein_coding
ENSG00000225715	4.44911	0.300189	0.363026	RP11-325E14.5	pseudogene
ENSG00000231503	21.3959	0.232154	0.363026	PTMAP4	pseudogene
ENSG00000236021	11.7927	-0.230312	0.363026	RP11-195C7.1	antisense
ENSG00000261416	46.7896	-0.261747	0.363026	RP11-455F5.5	antisense
ENSG00000267714	33.4211	0.284897	0.363026	CTD-2540B15.6	antisense
ENSG00000135111	201.881	0.276977	0.363084	TBX3	protein_coding
ENSG00000221990	194.37	-0.17727	0.363084	C5orf55	protein_coding
ENSG00000233901	194.551	0.19101	0.363084	RP11-65J3.1	lincRNA
ENSG00000244509	81.1445	0.24855	0.363084	APOBEC3C	protein_coding
ENSG00000253683	12.5312	0.244413	0.363084	CTB-79E8.3	pseudogene
ENSG00000197442	2045.16	0.167314	0.363457	MAP3K5	protein_coding
ENSG00000101974	197.539	0.225832	0.364117	ATP11C	protein_coding
ENSG00000163631	33.1817	-0.242533	0.364117	ALB	protein_coding
ENSG00000229191	24.8939	-0.217289	0.364117	RP11-168O16.1	lincRNA
ENSG00000197312	872.519	-0.107018	0.364553	DDI2	protein_coding
ENSG00000137842	604.101	-0.100437	0.364585	TMEM62	protein_coding
ENSG00000176907	373.473	0.26434	0.36476	C8orf4	protein_coding
ENSG00000166444	1218.81	0.170007	0.364926	ST5	protein_coding
ENSG00000089159	968.521	0.245863	0.365277	PXN	protein_coding
ENSG00000145907	2150.04	0.124361	0.365277	G3BP1	protein_coding
ENSG00000169105	159.156	0.244024	0.365277	CHST14	protein_coding
ENSG00000211829	12.035	-0.291237	0.365277	TRDC	TR_C_gene
ENSG00000236552	79.7554	0.212268	0.365277	RPL13AP5	pseudogene
ENSG00000118508	117.308	0.213941	0.365416	RAB32	protein_coding
ENSG00000154188	108.4	0.278435	0.365416	ANGPT1	protein_coding
ENSG00000152207	91.4171	0.292657	0.365564	CYSLTR2	protein_coding
ENSG00000099251	115.924	-0.243048	0.366385	HSD17B7P2	pseudogene
ENSG00000100591	4372.49	0.158302	0.367126	AHSA1	protein_coding
ENSG00000177234	97.7877	0.259963	0.36766	C10orf85	protein_coding
ENSG00000204577	4.78858	0.305595	0.36766	LILRB3	protein_coding
ENSG00000272142	8.24619	0.257965	0.367748	RP11-428J1.5	lincRNA
ENSG00000137812	6.49875	0.298366	0.367803	CASC5	protein_coding
ENSG00000148288	134.952	0.236838	0.367803	GBGT1	protein_coding
ENSG00000152977	845.673	0.262114	0.367803	ZIC1	protein_coding
ENSG00000182899	7513.19	0.174762	0.367803	RPL35A	protein_coding
ENSG00000186350	2839.32	0.181963	0.367803	RXRA	protein_coding
ENSG00000198034	15911.2	0.172919	0.367803	RPS4X	protein_coding
ENSG00000258604	9.03146	0.30189	0.36827	AL161668.5	lincRNA
ENSG00000112972	5908	-0.203763	0.368371	HMGCS1	protein_coding
ENSG00000176022	767.19	-0.158082	0.368484	B3GALT6	protein_coding
ENSG00000237039	14.8583	0.300285	0.368484	AC018738.2	pseudogene
ENSG00000137478	1707.5	0.173959	0.368646	FCHSD2	protein_coding
ENSG00000260273	11.8366	-0.250078	0.368646	RP11-425D10.10	antisense
ENSG00000141696	389.385	0.184015	0.368688	LEPREL4	protein_coding
ENSG00000146904	5.79488	-0.300877	0.369696	EPHA1	protein_coding
ENSG00000261589	56.746	0.25724	0.369696	CTC-462L7.1	lincRNA
ENSG00000103522	9.18073	0.303468	0.369837	IL21R	protein_coding
ENSG00000161958	35.8479	0.289247	0.369837	FGF11	protein_coding
ENSG00000235919	52.4756	-0.175223	0.369837	ASH1L-AS1	processed_transcript
ENSG00000170276	8.09367	0.24095	0.369883	HSPB2	protein_coding
ENSG00000162747	30.7583	0.306023	0.369919	FCGR3B	protein_coding
ENSG00000175764	333.635	-0.204854	0.370107	TTLL11	protein_coding
ENSG00000128340	23.8115	0.296868	0.371167	RAC2	protein_coding
ENSG00000065308	284.522	0.187005	0.371467	TRAM2	protein_coding
ENSG00000086506	84.4743	-0.248567	0.371467	HBQ1	protein_coding
ENSG00000100796	1392.34	0.103664	0.371467	SMEK1	protein_coding
ENSG00000102763	693.059	0.122751	0.371467	VWA8	protein_coding
ENSG00000102935	605.409	0.226449	0.371467	ZNF423	protein_coding
ENSG00000105426	4747.78	-0.138334	0.371467	PTPRS	protein_coding
ENSG00000108828	1899.57	0.159052	0.371467	VAT1	protein_coding
ENSG00000109046	4447.75	-0.202935	0.371467	WSB1	protein_coding
ENSG00000134323	130.154	-0.192409	0.371467	MYCN	protein_coding
ENSG00000134419	1309.22	0.210739	0.371467	RPS15A	protein_coding
ENSG00000175920	34.0599	0.242101	0.371467	DOK7	protein_coding
ENSG00000186056	53.62	-0.281784	0.371467	MATN1-AS1	antisense
ENSG00000234268	28.045	0.281691	0.371467	AP000936.1	pseudogene
ENSG00000239306	1138.06	0.150251	0.371467	RBM14	protein_coding
ENSG00000249776	11.4447	-0.263804	0.371467	RP11-133F8.2	lincRNA
ENSG00000261342	225.129	0.193167	0.371467	AC006538.1	sense_intronic
ENSG00000272068	17.1249	0.278664	0.371467	RP11-284F21.9	lincRNA
ENSG00000164303	345.701	-0.28036	0.37333	ENPP6	protein_coding
ENSG00000113597	983.442	-0.145272	0.373583	TRAPPC13	protein_coding
ENSG00000270906	17.6331	0.30727	0.373583	RP11-475J5.6	pseudogene
ENSG00000182810	272.456	-0.150547	0.374257	DDX28	protein_coding
ENSG00000077044	778	-0.138364	0.374856	DGKD	protein_coding
ENSG00000092969	1017.19	0.258366	0.374856	TGFB2	protein_coding
ENSG00000100852	5919.52	0.176967	0.374856	ARHGAP5	protein_coding
ENSG00000109743	35.6284	0.236354	0.374856	BST1	protein_coding
ENSG00000169676	114.005	-0.289296	0.374856	DRD5	protein_coding
ENSG00000173905	2288.92	0.246984	0.374856	GOLIM4	protein_coding
ENSG00000131626	1624.82	0.16051	0.374889	PPFIA1	protein_coding
ENSG00000198876	688.57	0.121048	0.374889	DCAF12	protein_coding
ENSG00000267280	48.5495	0.287446	0.374889	RP11-332H18.4	antisense
ENSG00000182873	36.3078	0.251544	0.375424	RP11-181G12.2	antisense
ENSG00000049449	1715.25	0.183311	0.37563	RCN1	protein_coding
ENSG00000116353	1065.3	-0.135131	0.37563	MECR	protein_coding
ENSG00000183722	1784.77	0.148536	0.37563	LHFP	protein_coding
ENSG00000185507	217.687	0.271069	0.37563	IRF7	protein_coding
ENSG00000187994	290.882	0.121416	0.37563	RINL	protein_coding
ENSG00000273129	11.7508	0.286413	0.37563	RP5-973M2.2	lincRNA
ENSG00000179294	1154.42	-0.204823	0.375779	C17orf96	protein_coding
ENSG00000198670	15.3849	-0.266433	0.375977	LPA	protein_coding
ENSG00000113161	3119.41	-0.197457	0.376187	HMGCR	protein_coding
ENSG00000166710	13309.7	0.236404	0.376187	B2M	protein_coding
ENSG00000237161	28.0974	0.271027	0.376321	RP11-32B5.1	pseudogene
ENSG00000205221	47.5711	-0.24294	0.376785	VIT	protein_coding
ENSG00000115825	530.617	0.243511	0.376896	PRKD3	protein_coding
ENSG00000158545	983.34	0.101278	0.376896	ZC3H18	protein_coding
ENSG00000270035	11.1426	-0.260809	0.376896	RP11-338N10.2	lincRNA
ENSG00000181690	129.138	-0.15047	0.377075	PLAG1	protein_coding
ENSG00000113658	1033.55	0.17253	0.377177	SMAD5	protein_coding
ENSG00000139734	91.9254	0.261897	0.377574	DIAPH3	protein_coding
ENSG00000110700	6618.27	0.191243	0.377783	RPS13	protein_coding
ENSG00000118640	165.405	0.261416	0.377783	VAMP8	protein_coding
ENSG00000132793	224.466	0.271396	0.377783	LPIN3	protein_coding
ENSG00000170222	129.659	0.121012	0.377783	ADPRM	protein_coding
ENSG00000206532	27.9088	-0.249676	0.377851	RP11-553A10.1	protein_coding
ENSG00000021488	31.4236	0.29522	0.378603	SLC7A9	protein_coding
ENSG00000115590	19.3438	0.266869	0.378603	IL1R2	protein_coding
ENSG00000227992	4.49047	0.294039	0.378603	AC108463.2	pseudogene
ENSG00000230291	13.6858	0.265495	0.378603	RP11-244J10.1	pseudogene
ENSG00000065600	744.687	-0.270406	0.37898	TMEM206	protein_coding
ENSG00000096746	4668.08	0.144579	0.37898	HNRNPH3	protein_coding
ENSG00000125910	12.0702	0.303011	0.37898	S1PR4	protein_coding
ENSG00000134954	804.333	0.234867	0.37898	ETS1	protein_coding
ENSG00000225093	13.8815	0.290553	0.379162	RPL3P7	pseudogene
ENSG00000033122	1915.06	-0.188773	0.380109	LRRC7	protein_coding
ENSG00000232412	25.6272	0.242398	0.380109	RP1-315G1.3	lincRNA
ENSG00000131849	130.517	-0.176792	0.380202	ZNF132	protein_coding
ENSG00000144908	2966.31	0.281115	0.380202	ALDH1L1	protein_coding
ENSG00000158887	77.2323	0.220021	0.380202	MPZ	protein_coding
ENSG00000172476	20.5556	-0.212279	0.380202	RAB40A	protein_coding
ENSG00000176401	474.567	-0.193847	0.380202	EID2B	protein_coding
ENSG00000224280	7.62994	-0.286163	0.380202	AC005014.5	pseudogene
ENSG00000237181	11.1421	0.303471	0.380202	AC147651.4	antisense
ENSG00000260461	101.115	-0.140224	0.380202	RP11-541N10.3	sense_overlapping
ENSG00000272572	47.3248	-0.175406	0.380202	RP11-179B2.2	antisense
ENSG00000273151	67.9666	-0.261204	0.380202	RP11-449P15.2	antisense
ENSG00000105640	6809.42	0.194206	0.380305	RPL18A	protein_coding
ENSG00000164037	36.583	-0.136226	0.380305	SLC9B1	protein_coding
ENSG00000174502	52.9208	-0.298142	0.380305	SLC26A9	protein_coding
ENSG00000176563	38.1316	0.182338	0.382912	CNTD1	protein_coding
ENSG00000186300	178.402	-0.147367	0.382912	ZNF555	protein_coding
ENSG00000136710	1863.22	-0.100806	0.382996	CCDC115	protein_coding
ENSG00000154783	272.946	0.235308	0.383583	FGD5	protein_coding
ENSG00000223609	10.1426	0.259237	0.383807	HBD	protein_coding
ENSG00000269549	9.62905	0.300978	0.383807	AL031663.2	protein_coding
ENSG00000171649	190.709	-0.109988	0.3844	ZIK1	protein_coding
ENSG00000212127	77.4869	-0.196874	0.3844	TAS2R14	protein_coding
ENSG00000249816	7.36915	-0.247297	0.3844	LINC00964	lincRNA
ENSG00000130703	1949.75	0.0849469	0.384445	OSBPL2	protein_coding
ENSG00000162627	356.205	0.138494	0.384445	SNX7	protein_coding
ENSG00000168496	606.452	-0.192133	0.384445	FEN1	protein_coding
ENSG00000177954	11923.9	0.223952	0.384445	RPS27	protein_coding
ENSG00000184811	25.8487	0.271405	0.384445	TUSC5	protein_coding
ENSG00000224383	104.302	-0.252015	0.384445	C17orf72	protein_coding
ENSG00000248593	206.976	0.146978	0.384445	DSTNP2	pseudogene
ENSG00000158201	379.083	0.221076	0.384448	ABHD3	protein_coding
ENSG00000189367	7.60585	-0.285245	0.384448	KIAA0408	protein_coding
ENSG00000131634	398.579	0.264185	0.384511	TMEM204	protein_coding
ENSG00000131738	9.54232	-0.294333	0.384511	KRT33B	protein_coding
ENSG00000137804	33.646	0.266013	0.384632	NUSAP1	protein_coding
ENSG00000080824	60590.7	0.192072	0.384732	HSP90AA1	protein_coding
ENSG00000133433	31.2148	0.296279	0.385329	GSTT2B	protein_coding
ENSG00000188761	31.2521	-0.197748	0.385329	BCL2L15	protein_coding
ENSG00000198242	9068.43	0.202213	0.385329	RPL23A	protein_coding
ENSG00000224729	13.6949	0.253166	0.385329	PCOLCE-AS1	antisense
ENSG00000224928	10.5428	-0.278384	0.385329	KRT8P30	pseudogene
ENSG00000260920	201.202	-0.166728	0.385329	RP1-228H13.5	sense_overlapping
ENSG00000213203	169.494	0.254315	0.385876	GIMAP1	protein_coding
ENSG00000149403	583.165	-0.14447	0.385986	GRIK4	protein_coding
ENSG00000115808	1616.66	-0.193124	0.38605	STRN	protein_coding
ENSG00000159110	477.617	0.142469	0.386181	IFNAR2	protein_coding
ENSG00000135404	7011.13	0.163571	0.386417	CD63	protein_coding
ENSG00000251011	7.81607	0.301542	0.387352	RP11-402L6.1	antisense
ENSG00000157734	1225.61	-0.240734	0.387959	SNX22	protein_coding
ENSG00000168994	681.344	0.249792	0.388404	PXDC1	protein_coding
ENSG00000162444	182.6	-0.297182	0.389309	RBP7	protein_coding
ENSG00000173275	296.945	-0.145006	0.389605	ZNF449	protein_coding
ENSG00000228038	17.5775	-0.270277	0.389605	VN1R51P	pseudogene
ENSG00000042062	214.103	0.273413	0.390065	FAM65C	protein_coding
ENSG00000075420	325.578	0.199085	0.390065	FNDC3B	protein_coding
ENSG00000103089	1393.29	-0.297809	0.390065	FA2H	protein_coding
ENSG00000155366	1638.68	0.251676	0.390065	RHOC	protein_coding
ENSG00000184113	2916.17	0.275926	0.390065	CLDN5	protein_coding
ENSG00000240914	14.3791	0.221427	0.390065	RPL15P2	pseudogene
ENSG00000244482	9.77403	0.300377	0.390065	LILRA6	protein_coding
ENSG00000007866	136.163	0.272004	0.390098	TEAD3	protein_coding
ENSG00000056972	346.215	0.257484	0.390098	TRAF3IP2	protein_coding
ENSG00000103227	731.192	-0.152202	0.390098	LMF1	protein_coding
ENSG00000152804	99.4717	0.256726	0.390098	HHEX	protein_coding
ENSG00000186364	160.99	0.128035	0.390098	NUDT17	protein_coding
ENSG00000230626	6.35934	0.25251	0.390098	RP11-286H14.4	pseudogene
ENSG00000174059	854.992	0.266783	0.390273	CD34	protein_coding
ENSG00000250317	702.291	0.161233	0.390273	SMIM20	protein_coding
ENSG00000158022	5.08205	0.30155	0.390722	TRIM63	protein_coding
ENSG00000183621	271.416	0.120639	0.391284	ZNF438	protein_coding
ENSG00000137880	239.781	0.169723	0.391515	GCHFR	protein_coding
ENSG00000139187	70.6852	0.193835	0.391922	KLRG1	protein_coding
ENSG00000117519	5056.32	0.247024	0.392405	CNN3	protein_coding
ENSG00000127311	8.65891	0.271327	0.392405	HELB	protein_coding
ENSG00000148841	225.309	0.274421	0.392405	ITPRIP	protein_coding
ENSG00000205089	35.585	-0.225512	0.392405	CCNI2	protein_coding
ENSG00000259462	21.6277	-0.24956	0.392405	RP11-752G15.3	antisense
ENSG00000071127	3160.93	0.121035	0.392555	WDR1	protein_coding
ENSG00000262188	39.2038	-0.299107	0.392555	RP11-353N14.4	lincRNA
ENSG00000241644	32.7633	0.287993	0.39277	INMT	protein_coding
ENSG00000023318	977.004	0.101868	0.392922	ERP44	protein_coding
ENSG00000105698	5608.32	0.135786	0.392922	USF2	protein_coding
ENSG00000125818	2677.61	0.0677321	0.392922	PSMF1	protein_coding
ENSG00000135773	31.557	-0.263302	0.392922	CAPN9	protein_coding
ENSG00000162493	255.445	0.209241	0.392922	PDPN	protein_coding
ENSG00000121851	901.64	0.117631	0.39375	POLR3GL	protein_coding
ENSG00000131368	2234.46	-0.10075	0.39375	MRPS25	protein_coding
ENSG00000243678	31.6325	-0.195021	0.39375	NME1-NME2	protein_coding
ENSG00000268061	66.5375	0.259068	0.39375	NAPA-AS1	antisense
ENSG00000087086	54955.7	0.240069	0.393844	FTL	protein_coding
ENSG00000186918	897.342	0.168921	0.394717	ZNF395	protein_coding
ENSG00000177150	441.468	-0.0812002	0.394781	FAM210A	protein_coding
ENSG00000226237	18.8426	0.23747	0.394781	RP11-276H19.1	lincRNA
ENSG00000273449	16.7908	-0.256154	0.394781	RP11-218F10.3	lincRNA
ENSG00000188803	648.215	0.245122	0.395394	SHISA6	protein_coding
ENSG00000218426	61.3978	0.223457	0.395594	RP11-475C16.1	pseudogene
ENSG00000183250	136.406	-0.20324	0.395699	C21orf67	protein_coding
ENSG00000106351	1052.23	0.146907	0.395832	AGFG2	protein_coding
ENSG00000118849	38.9204	0.180288	0.395832	RARRES1	protein_coding
ENSG00000271043	1018.89	0.297227	0.396167	MTRNR2L2	protein_coding
ENSG00000132825	316.234	0.215723	0.397931	PPP1R3D	protein_coding
ENSG00000229972	4.97868	-0.297795	0.398131	IQCF3	protein_coding
ENSG00000272931	9.53972	-0.254947	0.398149	RP5-943J3.2	lincRNA
ENSG00000184371	719.307	0.259876	0.398408	CSF1	protein_coding
ENSG00000167920	156.859	0.167232	0.398896	TMEM99	protein_coding
ENSG00000177697	1590.86	0.218195	0.398896	CD151	protein_coding
ENSG00000184564	5.87771	-0.29948	0.398896	SLITRK6	protein_coding
ENSG00000260231	139.097	-0.137695	0.398896	JHDM1D-AS1	antisense
ENSG00000112742	8.76653	0.259009	0.398954	TTK	protein_coding
ENSG00000147403	14437.6	0.174385	0.398954	RPL10	protein_coding
ENSG00000147443	11.7447	0.279421	0.399006	DOK2	protein_coding
ENSG00000154451	16.3515	0.295209	0.399338	GBP5	protein_coding
ENSG00000167103	87.8838	-0.198002	0.399338	PIP5KL1	protein_coding
ENSG00000204377	172.49	0.161977	0.399389	C1orf134	protein_coding
ENSG00000204628	9011.07	0.142322	0.399509	GNB2L1	protein_coding
ENSG00000228053	5.17308	0.286605	0.399509	RP11-151F5.2	pseudogene
ENSG00000244411	13.1826	-0.27116	0.399509	KRTAP5-7	protein_coding
ENSG00000121766	2799.74	-0.103951	0.400153	ZCCHC17	protein_coding
ENSG00000253893	10.0614	0.287153	0.400376	FAM85B	antisense
ENSG00000121552	5.70329	0.293637	0.40069	CSTA	protein_coding
ENSG00000138722	41.8931	0.298945	0.400907	MMRN1	protein_coding
ENSG00000010539	193.347	-0.0814156	0.400935	ZNF200	protein_coding
ENSG00000113384	1803.92	0.0813331	0.400935	GOLPH3	protein_coding
ENSG00000129354	13.345	-0.27388	0.400935	AP1M2	protein_coding
ENSG00000197496	175.499	0.277013	0.400935	SLC2A10	protein_coding
ENSG00000270681	60.0535	-0.226501	0.400935	RP11-372K14.2	antisense
ENSG00000272791	17.237	-0.22603	0.400935	RP11-464F9.22	lincRNA
ENSG00000169291	257.761	0.252623	0.401139	SHE	protein_coding
ENSG00000214226	73.0499	0.20794	0.401139	C17orf67	protein_coding
ENSG00000258429	14.3915	-0.251422	0.401139	PDF	protein_coding
ENSG00000016391	1219.42	0.258098	0.40198	CHDH	protein_coding
ENSG00000042088	335.159	-0.134429	0.40198	TDP1	protein_coding
ENSG00000079150	80.7724	0.196156	0.40198	FKBP7	protein_coding
ENSG00000091513	14586.1	-0.295203	0.40198	TF	protein_coding
ENSG00000101695	166.397	-0.271291	0.40198	RNF125	protein_coding
ENSG00000103184	2099.13	-0.220996	0.40198	SEC14L5	protein_coding
ENSG00000103485	733.249	0.144537	0.40198	QPRT	protein_coding
ENSG00000116701	61.729	0.281225	0.40198	NCF2	protein_coding
ENSG00000124019	35.5303	0.28019	0.40198	FAM124B	protein_coding
ENSG00000125257	153.3	0.227932	0.40198	ABCC4	protein_coding
ENSG00000130309	1040.6	0.152738	0.40198	COLGALT1	protein_coding
ENSG00000133048	2152.98	0.296084	0.40198	CHI3L1	protein_coding
ENSG00000136152	829.62	-0.0731626	0.40198	COG3	protein_coding
ENSG00000137463	45.6088	0.223275	0.40198	MGARP	protein_coding
ENSG00000137628	203.61	0.242038	0.40198	DDX60	protein_coding
ENSG00000143033	670.765	-0.101294	0.40198	MTF2	protein_coding
ENSG00000143382	66.8079	0.296394	0.40198	ADAMTSL4	protein_coding
ENSG00000143862	3292.4	-0.125662	0.40198	ARL8A	protein_coding
ENSG00000151702	326.108	0.24709	0.40198	FLI1	protein_coding
ENSG00000158220	308.558	0.175381	0.40198	ESYT3	protein_coding
ENSG00000162733	892.367	0.252855	0.40198	DDR2	protein_coding
ENSG00000163132	340.285	0.270733	0.40198	MSX1	protein_coding
ENSG00000166526	555.908	-0.124586	0.40198	ZNF3	protein_coding
ENSG00000184752	2231.52	0.119475	0.40198	NDUFA12	protein_coding
ENSG00000184999	31.7558	-0.26981	0.40198	SLC22A10	protein_coding
ENSG00000185345	677.99	-0.203511	0.40198	PARK2	protein_coding
ENSG00000204706	27.381	0.202616	0.40198	MAMDC2-AS1	antisense
ENSG00000204860	153.963	-0.21684	0.40198	FAM201A	antisense
ENSG00000213763	12.0252	0.261669	0.40198	ACTBP2	pseudogene
ENSG00000213867	8.93457	0.267217	0.40198	RP11-829H16.2	pseudogene
ENSG00000214575	199.704	-0.226941	0.40198	CPEB1	protein_coding
ENSG00000215018	93.1025	-0.234217	0.40198	COL28A1	protein_coding
ENSG00000224420	72.4518	0.272427	0.40198	ADM5	protein_coding
ENSG00000225376	6.63914	-0.296984	0.40198	RP11-490D19.6	antisense
ENSG00000232237	14.6316	-0.218721	0.40198	ASCL5	protein_coding
ENSG00000260193	17.0952	0.254855	0.40198	RP11-83N9.5	lincRNA
ENSG00000267532	118.329	0.260854	0.40198	MIR497HG	antisense
ENSG00000270074	12.1535	-0.257531	0.40198	LINC00965	lincRNA
ENSG00000272567	5.13307	0.2813	0.40198	RP11-73K9.3	lincRNA
ENSG00000272660	7.70371	-0.255467	0.40198	RP11-145M9.6	antisense
ENSG00000273117	149.92	-0.174872	0.40198	AC144652.1	lincRNA
ENSG00000165071	23.8799	0.242849	0.402444	TMEM71	protein_coding
ENSG00000145041	704.446	0.0798999	0.403019	VPRBP	protein_coding
ENSG00000138443	7922.74	-0.125848	0.403461	ABI2	protein_coding
ENSG00000198087	389.198	0.184131	0.403461	CD2AP	protein_coding
ENSG00000118181	9950.26	0.17452	0.405011	RPS25	protein_coding
ENSG00000122367	773.331	-0.274662	0.405011	LDB3	protein_coding
ENSG00000128039	517.961	-0.16442	0.405011	SRD5A3	protein_coding
ENSG00000153406	1374.29	-0.135549	0.405011	NMRAL1	protein_coding
ENSG00000154710	40.4643	-0.166887	0.405011	RABGEF1	protein_coding
ENSG00000185739	68.8916	0.245471	0.405011	SRL	protein_coding
ENSG00000235904	10.4161	0.286788	0.405011	RBMS3-AS3	antisense
ENSG00000255857	118.657	-0.183896	0.405011	PXN-AS1	antisense
ENSG00000105663	7.25203	-0.277102	0.405121	KMT2B	processed_transcript
ENSG00000236197	73.5588	0.270557	0.405121	AC002429.5	antisense
ENSG00000136883	108.6	-0.254301	0.405368	KIF12	protein_coding
ENSG00000100030	11027.4	-0.135602	0.406032	MAPK1	protein_coding
ENSG00000168255	54.522	0.280533	0.406032	POLR2J3	protein_coding
ENSG00000234009	24.0061	0.234824	0.406032	RPL5P34	pseudogene
ENSG00000235297	6.1951	0.280164	0.406032	FAUP1	pseudogene
ENSG00000187474	8.86099	0.295656	0.406228	FPR3	protein_coding
ENSG00000101138	450.721	-0.11084	0.406339	CSTF1	protein_coding
ENSG00000108349	4677.86	0.173688	0.406339	CASC3	protein_coding
ENSG00000188266	58.8326	0.15698	0.406339	HYKK	protein_coding
ENSG00000245552	56.7571	-0.130236	0.406339	RP11-712B9.2	antisense
ENSG00000255153	69.7601	-0.165415	0.406339	TOLLIP-AS1	antisense
ENSG00000111364	502.475	-0.0961101	0.406501	DDX55	protein_coding
ENSG00000227008	8.46846	0.255397	0.406858	RP3-417G15.1	pseudogene
ENSG00000134569	4148.71	0.265471	0.407111	LRP4	protein_coding
ENSG00000134817	1147.13	0.28818	0.407123	APLNR	protein_coding
ENSG00000157766	73.2098	0.24656	0.407123	ACAN	protein_coding
ENSG00000243679	133.02	-0.240177	0.407123	RP11-274B21.3	pseudogene
ENSG00000144031	11.6722	0.253619	0.407176	ANKRD53	protein_coding
ENSG00000147432	16.128	-0.283736	0.407176	CHRNB3	protein_coding
ENSG00000102575	21.8429	0.279564	0.40761	ACP5	protein_coding
ENSG00000113389	14.1901	-0.29292	0.40761	NPR3	protein_coding
ENSG00000135679	1425.02	-0.11852	0.40761	MDM2	protein_coding
ENSG00000148516	2706.74	0.151278	0.40761	ZEB1	protein_coding
ENSG00000163539	10035.1	-0.154001	0.40761	CLASP2	protein_coding
ENSG00000167641	1887.49	-0.282417	0.40761	PPP1R14A	protein_coding
ENSG00000197302	571.117	-0.12529	0.40761	ZNF720	protein_coding
ENSG00000214194	853.718	0.166181	0.40761	LINC00998	protein_coding
ENSG00000227376	27.0165	0.233802	0.40761	FTH1P16	pseudogene
ENSG00000228812	9.77152	-0.270391	0.40761	RP11-157P1.5	antisense
ENSG00000267414	43.8375	-0.220846	0.40761	RP11-456K23.1	lincRNA
ENSG00000150630	73.7369	0.26159	0.407717	VEGFC	protein_coding
ENSG00000189007	175.247	-0.131178	0.407717	ADAT2	protein_coding
ENSG00000244128	83.4241	0.215306	0.407717	RP11-85M11.2	lincRNA
ENSG00000249335	8.35764	-0.275867	0.407717	CTC-340D7.1	lincRNA
ENSG00000131408	2552.45	0.0911629	0.408352	NR1H2	protein_coding
ENSG00000142178	867.997	0.273459	0.408352	SIK1	protein_coding
ENSG00000196781	1723.49	0.153675	0.408352	TLE1	protein_coding
ENSG00000246560	69.0236	0.142283	0.408352	RP11-10L12.4	antisense
ENSG00000075234	327.845	0.22848	0.408675	TTC38	protein_coding
ENSG00000164035	318.044	0.257854	0.408675	EMCN	protein_coding
ENSG00000171858	7062.53	0.19909	0.408675	RPS21	protein_coding
ENSG00000183647	92.2113	-0.123959	0.408675	ZNF530	protein_coding
ENSG00000231684	6.34355	0.273451	0.408675	RP11-416K24.2	pseudogene
ENSG00000235447	15.8893	-0.238538	0.408675	RP1-279N11.1	pseudogene
ENSG00000070756	4131.57	0.147386	0.408866	PABPC1	protein_coding
ENSG00000077522	2430.15	-0.202277	0.408866	ACTN2	protein_coding
ENSG00000140983	1846.24	-0.118511	0.408866	RHOT2	protein_coding
ENSG00000158122	216.181	0.153344	0.408866	AAED1	protein_coding
ENSG00000163346	7236.42	0.266523	0.408866	PBXIP1	protein_coding
ENSG00000165113	437.307	0.139992	0.408866	GKAP1	protein_coding
ENSG00000175265	1765.79	-0.19446	0.408866	GOLGA8A	protein_coding
ENSG00000182963	339.849	0.224728	0.408866	GJC1	protein_coding
ENSG00000188763	186.601	0.218266	0.408866	FZD9	protein_coding
ENSG00000196693	632.437	-0.164807	0.408866	ZNF33B	protein_coding
ENSG00000217026	5.07229	0.271575	0.408866	RPL10P1	pseudogene
ENSG00000227115	121.524	-0.263268	0.408866	RP11-267C16.1	lincRNA
ENSG00000227220	5.65954	-0.258255	0.408866	RP11-69I8.3	antisense
ENSG00000230992	58.6022	-0.196917	0.408866	FAM201B	pseudogene
ENSG00000261185	169.526	-0.254539	0.408866	RP11-317P15.5	lincRNA
ENSG00000198157	402.678	0.19165	0.408966	HMGN5	protein_coding
ENSG00000072694	16.8279	0.293256	0.409009	FCGR2B	protein_coding
ENSG00000090776	380.51	0.22129	0.409009	EFNB1	protein_coding
[truncated: 21,642 more rows]
