# Supplementary material for: Transcriptome Analysis of Post-Mortem Brain Tissue Reveals Up-Regulation of the Complement Cascade in a Subgroup of Schizophrenia Patients
Source: Genes (Basel). 2021 Aug 13;12(8):1242. doi: 10.3390/genes12081242 (PMC8393670; doi:10.3390/genes12081242)
Supplement: Supplementary file 1 [file genes-12-01242-s001.zip › Table S3.xlsx]

## Sheet: GeneSet_overlaps_highClust_modu
Table S3. Gene set analysis of significant modules from WGCNA of cluster 1 vs controls
Brown	p.value	odds_rat.estimate	genes_in_set	genes_in_module
DEGs	0.000401162	1.94188	249	37
GWAS	0.818846	0.840636	414	24
CNVs	0.983366	0.499322	280	7
SNP_nonSynonymous	0.0794723	1.21978	716	65
SNP_LoF	0.246117	1.30563	111	11
Lightgreen	p.value.2	odds_rat.estimate.2	genes_in_set.2	genes_in_module.2
DEGs	0.981589	0.24863	249	1
GWAS	0.446273	1.12553	414	6
CNVs	0.251767	1.59018	280	4
SNP_nonSynonymous	0.89751	0.664194	716	7
SNP_LoF	0.810485	0.602503	111	1
Magenta	p.value.3	odds_rat.estimate.3	genes_in_set.3	genes_in_module.3
DEGs	1.87097e-111	33.7656	249	118
GWAS	0.97935	0.470033	414	5
CNVs	0.374429	1.22308	280	6
SNP_nonSynonymous	0.112518	1.3133	716	26
SNP_LoF	0.397165	1.26339	111	4
Pink	p.value.4	odds_rat.estimate.4	genes_in_set.4	genes_in_module.4
DEGs	0.000507346	1.89945	249	38
GWAS	0.643416	0.943463	414	28
CNVs	0.435707	1.07462	280	15
SNP_nonSynonymous	0.000935721	1.4921	716	81
SNP_LoF	0.068239	1.63045	111	14
