# Supplementary material for: Transcriptome Analysis of Post-Mortem Brain Tissue Reveals Up-Regulation of the Complement Cascade in a Subgroup of Schizophrenia Patients
Source: Genes (Basel). 2021 Aug 13;12(8):1242. doi: 10.3390/genes12081242 (PMC8393670; doi:10.3390/genes12081242)
Supplement: Supplementary file 1 [file genes-12-01242-s001.zip › Table S4.xlsx]

## Sheet: Control
Table S4. Gene set analysis of modules significant from module preservation analysis
Schizophrenia dervied network perturbed in controls
magenta	p.value	odds_rat.estimate	genes_in_set	genes_in_module
DEGs	0.84327	0.540007	249	1
GWAS	0.919576	0.395854	414	1
CNVs	0.697603	0.840179	280	1
SNP_nonSynonymous	0.109756	1.70678	716	8
SNP_LoF	1	0	111	0
Control derived networks perturbed in schizophrenia
darkturquoise	p.value	odds_rat.estimate	genes_in_set	genes_in_module
DEGs	1	0	249	0
GWAS	0.313	1.791	414	2
CNVs	0.017	5.833	280	3
SNP_nonSynonymous	0.372	1.393	716	3
SNP_LoF	1	0	111	0
grey60	p.value	odds_rat.estimate	genes_in_set	genes_in_module
DEGs	0.521	1.151	249	2
GWAS	0.687	0.843	414	2
CNVs	0.678	0.887	280	1
SNP_nonSynonymous	0.040	2.047	716	9
SNP_LoF	0.519	1.381	111	1
lightgreen	p.value	odds_rat.estimate	genes_in_set	genes_in_module
DEGs	1	0	249	0
GWAS	0.004	3.621	414	7
CNVs	1	0	280	0
SNP_nonSynonymous	0.199	1.560	716	6
SNP_LoF	1	0	111	0
lightyellow	p.value	odds_rat.estimate	genes_in_set	genes_in_module
DEGs	0.733	0.761	249	1
GWAS	0.103	2.308	414	4
CNVs	0.208	2.403	280	2
SNP_nonSynonymous	0.002	3.123	716	10
SNP_LoF	0.104	3.755	111	2
midnightblue	p.value	odds_rat.estimate	genes_in_set	genes_in_module
DEGs	0.703	0.817	249	2
GWAS	0.238	1.530	414	5
CNVs	0.796	0.630	280	1
SNP_nonSynonymous	0.108	1.604	716	10
SNP_LoF	0.641	0.982	111	1
tan	p.value	odds_rat.estimate	genes_in_set	genes_in_module
DEGs	1	0	249	0
GWAS	0.866	0.667	414	5
CNVs	0.688	0.846	280	3
SNP_nonSynonymous	0.001	1.982	716	27
SNP_LoF	0.002	3.762	111	8
